# Supplementary material for: Highly bent crystals formed by restrained π-stacked columns connected via alkylene linkers with variable conformations
Source: Chem Sci. 2015 Feb 3;6(4):2354–9. doi: 10.1039/c4sc03849e (PMC5645777; doi:10.1039/c4sc03849e)
Supplement: SC-006-C4SC03849E-s002 [file SC-006-C4SC03849E-s002.cif]

# Electronic Supplementary Material (ESI) for Chemical Science.
# This journal is © The Royal Society of Chemistry 2015

####################################################################### 
# 
# This file contains crystal structure data downloaded from the 
# Cambridge Structural Database (CSD) hosted by the Cambridge 
# Crystallographic Data Centre (CCDC).
# 
# Full information about CCDC data access policies and citation 
# guidelines are available at http://www.ccdc.cam.ac.uk/access/V1 
# 
# Audit and citation data items may have been added by the CCDC. 
# Please retain this information to preserve the provenance of 
# this file and to allow appropriate attribution of the data. 
# 
#######################################################################

data_compound_1a
_database_code_depnum_ccdc_archive 'CCDC 1013992'
_audit_update_record             
;
2014-07-15 deposited with the CCDC.
2015-02-03 downloaded from the CCDC.
;

_audit_creation_method           SHELXL-97
_chemical_name_systematic        
; 
 ? 
;
_chemical_name_common            ?
_chemical_melting_point          ?
_chemical_formula_moiety         'C64 H48 S4'
_chemical_formula_sum            'C64 H48 S4'
_chemical_formula_weight         945.26

loop_
_atom_type_symbol
_atom_type_description
_atom_type_scat_dispersion_real
_atom_type_scat_dispersion_imag
_atom_type_scat_source
C C 0.0033 0.0016 'International Tables Vol C Tables 4.2.6.8 and 6.1.1.4'
H H 0.0000 0.0000 'International Tables Vol C Tables 4.2.6.8 and 6.1.1.4'
S S 0.1246 0.1234 'International Tables Vol C Tables 4.2.6.8 and 6.1.1.4'

_symmetry_cell_setting           monoclinic
_symmetry_space_group_name_H-M   P21/n
_symmetry_space_group_name_Hall  '-P 2yn'
_symmetry_Int_Tables_number      14

loop_
_symmetry_equiv_pos_as_xyz
'x, y, z'
'-x+1/2, y+1/2, -z+1/2'
'-x, -y, -z'
'x-1/2, -y-1/2, z-1/2'

_cell_length_a                   20.159(2)
_cell_length_b                   5.0166(5)
_cell_length_c                   25.728(3)
_cell_angle_alpha                90.00
_cell_angle_beta                 109.164(4)
_cell_angle_gamma                90.00
_cell_volume                     2457.7(5)
_cell_formula_units_Z            2
_cell_measurement_temperature    123
_cell_measurement_reflns_used    3713
_cell_measurement_theta_min      3.0
_cell_measurement_theta_max      25.0

_exptl_crystal_description       Needle
_exptl_crystal_colour            Yellow
_exptl_crystal_size_max          0.20
_exptl_crystal_size_mid          0.05
_exptl_crystal_size_min          0.03
_exptl_crystal_density_meas      ?
_exptl_crystal_density_diffrn    1.277
_exptl_crystal_density_method    'not measured'
_exptl_crystal_F_000             992
_exptl_absorpt_coefficient_mu    0.236
_exptl_absorpt_correction_type   Multi-scan
_exptl_absorpt_correction_T_min  0.887
_exptl_absorpt_correction_T_max  1.000
_exptl_absorpt_process_details   'ABSCOR (RIGAKU, 1995)'

_exptl_special_details           
; 
 ? 
;

_diffrn_ambient_temperature      123
_diffrn_radiation_wavelength     0.71070
_diffrn_radiation_type           MoK\a
_diffrn_radiation_source         'Rotating Anode'
_diffrn_radiation_monochromator  Confocal
_diffrn_measurement_device_type  
;
RIGAKU diffractometer with MicroMax-007 generator, VariMax optics, and Saturn70 CCD detector (4x4 bin mode)
;
_diffrn_measurement_method       'profile data from \w-scans'
_diffrn_detector_area_resol_mean 28.5714
_diffrn_standards_number         ?
_diffrn_standards_interval_count ?
_diffrn_standards_interval_time  ?
_diffrn_standards_decay_%        ?
_diffrn_reflns_number            12805
_diffrn_reflns_av_R_equivalents  0.0633
_diffrn_reflns_av_sigmaI/netI    0.0666
_diffrn_reflns_limit_h_min       -19
_diffrn_reflns_limit_h_max       23
_diffrn_reflns_limit_k_min       -5
_diffrn_reflns_limit_k_max       5
_diffrn_reflns_limit_l_min       -30
_diffrn_reflns_limit_l_max       30
_diffrn_reflns_theta_min         3.04
_diffrn_reflns_theta_max         25.00
_reflns_number_total             4263
_reflns_number_gt                2912
_reflns_threshold_expression     >2sigma(I)

_computing_data_collection       'CrystalClear (RIGAKU, 2011)'
_computing_cell_refinement       'CrystalClear (RIGAKU, 2011)'
_computing_data_reduction        'CrystalClear (RIGAKU, 2011)'
_computing_structure_solution    'SHELXS-97 (Sheldrick, 1990)'
_computing_structure_refinement  'SHELXL-97 (Sheldrick, 1997)'
_computing_molecular_graphics    ?
_computing_publication_material  ?

_refine_special_details          
; 
 Refinement of F^2^ against ALL reflections.  The weighted R-factor wR and 
 goodness of fit S are based on F^2^, conventional R-factors R are based 
 on F, with F set to zero for negative F^2^. The threshold expression of 
 F^2^ > 2sigma(F^2^) is used only for calculating R-factors(gt) etc. and is 
 not relevant to the choice of reflections for refinement.  R-factors based 
 on F^2^ are statistically about twice as large as those based on F, and R- 
 factors based on ALL data will be even larger. 
;

_refine_ls_structure_factor_coef Fsqd
_refine_ls_matrix_type           full
_refine_ls_weighting_scheme      calc
_refine_ls_weighting_details     
'calc w=1/[\s^2^(Fo^2^)+(0.0552P)^2^+0.9903P] where P=(Fo^2^+2Fc^2^)/3'
_atom_sites_solution_primary     direct
_atom_sites_solution_secondary   difmap
_atom_sites_solution_hydrogens   geom
_refine_ls_hydrogen_treatment    constr
_refine_ls_extinction_method     none
_refine_ls_extinction_coef       ?
_refine_ls_number_reflns         4263
_refine_ls_number_parameters     307
_refine_ls_number_restraints     0
_refine_ls_R_factor_all          0.0948
_refine_ls_R_factor_gt           0.0572
_refine_ls_wR_factor_ref         0.1318
_refine_ls_wR_factor_gt          0.1149
_refine_ls_goodness_of_fit_ref   1.043
_refine_ls_restrained_S_all      1.043
_refine_ls_shift/su_max          0.001
_refine_ls_shift/su_mean         0.000

loop_
_atom_site_label
_atom_site_type_symbol
_atom_site_fract_x
_atom_site_fract_y
_atom_site_fract_z
_atom_site_U_iso_or_equiv
_atom_site_adp_type
_atom_site_occupancy
_atom_site_symmetry_multiplicity
_atom_site_calc_flag
_atom_site_refinement_flags
_atom_site_disorder_assembly
_atom_site_disorder_group
S2 S 0.54483(4) 0.09335(16) 0.21855(3) 0.0328(2) Uani 1 1 d . . .
S1 S 0.94573(5) 1.77347(17) 0.52243(4) 0.0389(3) Uani 1 1 d . . .
C17 C 0.69938(15) 0.8852(5) 0.35023(11) 0.0232(6) Uani 1 1 d . . .
C12 C 0.74536(15) 1.0845(5) 0.38251(11) 0.0227(6) Uani 1 1 d . . .
C16 C 0.72177(16) 0.7390(6) 0.31165(12) 0.0279(7) Uani 1 1 d . . .
H1 H 0.6917 0.6065 0.2897 0.033 Uiso 1 1 calc R . .
C19 C 0.61323(15) 0.9876(6) 0.39629(11) 0.0259(7) Uani 1 1 d . . .
C24 C 0.65885(15) 1.1903(5) 0.42796(11) 0.0245(7) Uani 1 1 d . . .
C18 C 0.63391(15) 0.8381(5) 0.35759(11) 0.0245(7) Uani 1 1 d . . .
C2 C 0.84527(17) 1.9515(6) 0.55405(12) 0.0287(7) Uani 1 1 d . . .
C15 C 0.78471(16) 0.7838(6) 0.30539(12) 0.0311(7) Uani 1 1 d . . .
H2 H 0.7984 0.6828 0.2794 0.037 Uiso 1 1 calc R . .
C1 C 0.85881(15) 1.7651(6) 0.51959(11) 0.0257(7) Uani 1 1 d . . .
C6 C 0.43980(16) 0.2180(6) 0.24970(12) 0.0301(7) Uani 1 1 d . . .
C26 C 0.55069(16) 0.4778(6) 0.29517(12) 0.0276(7) Uani 1 1 d . . .
C9 C 0.81115(16) 1.5841(6) 0.48430(12) 0.0263(7) Uani 1 1 d . . .
C11 C 0.72435(15) 1.2343(5) 0.42145(11) 0.0230(6) Uani 1 1 d . . .
C10 C 0.77139(15) 1.4283(6) 0.45483(11) 0.0245(7) Uani 1 1 d . . .
C25 C 0.58802(15) 0.6393(6) 0.32470(12) 0.0261(7) Uani 1 1 d . . .
C20 C 0.54778(16) 0.9429(6) 0.40473(12) 0.0312(7) Uani 1 1 d . . .
H3 H 0.5171 0.8081 0.3842 0.037 Uiso 1 1 calc R . .
C23 C 0.63572(16) 1.3393(6) 0.46589(12) 0.0297(7) Uani 1 1 d . . .
H4 H 0.6651 1.4757 0.4870 0.036 Uiso 1 1 calc R . .
C3 C 0.90636(19) 2.0989(6) 0.58201(12) 0.0380(8) Uani 1 1 d . . .
H5 H 0.9070 2.2368 0.6075 0.046 Uiso 1 1 calc R . .
C7 C 0.41802(18) 0.0088(6) 0.21055(12) 0.0346(8) Uani 1 1 d . . .
H6 H 0.3720 -0.0645 0.1994 0.041 Uiso 1 1 calc R . .
C5 C 0.50858(16) 0.2816(6) 0.25854(11) 0.0270(7) Uani 1 1 d . . .
C22 C 0.57302(17) 1.2917(7) 0.47269(13) 0.0361(8) Uani 1 1 d . . .
H7 H 0.5590 1.3941 0.4984 0.043 Uiso 1 1 calc R . .
C14 C 0.83056(16) 0.9806(6) 0.33740(12) 0.0319(7) Uani 1 1 d . . .
H8 H 0.8747 1.0121 0.3327 0.038 Uiso 1 1 calc R . .
C13 C 0.81108(15) 1.1237(6) 0.37475(12) 0.0279(7) Uani 1 1 d . . .
H9 H 0.8424 1.2538 0.3963 0.033 Uiso 1 1 calc R . .
C27 C 0.77569(18) 1.9901(6) 0.56130(12) 0.0354(8) Uani 1 1 d . . .
H13 H 0.7386 1.9311 0.5274 0.043 Uiso 1 1 calc R . .
H14 H 0.7687 2.1827 0.5661 0.043 Uiso 1 1 calc R . .
C21 C 0.52847(16) 1.0911(7) 0.44190(13) 0.0375(8) Uani 1 1 d . . .
H10 H 0.4846 1.0586 0.4470 0.045 Uiso 1 1 calc R . .
C8 C 0.46845(17) -0.0767(6) 0.19059(12) 0.0350(8) Uani 1 1 d . . .
H11 H 0.4620 -0.2150 0.1642 0.042 Uiso 1 1 calc R . .
C28 C 0.76717(17) 1.8404(6) 0.60988(13) 0.0363(8) Uani 1 1 d . . .
H15 H 0.7682 1.6467 0.6028 0.044 Uiso 1 1 calc R . .
H16 H 0.8078 1.8818 0.6430 0.044 Uiso 1 1 calc R . .
C30 C 0.68675(18) 1.7336(7) 0.66525(15) 0.0434(9) Uani 1 1 d . . .
H17 H 0.6730 1.5532 0.6499 0.052 Uiso 1 1 calc R . .
H18 H 0.7309 1.7158 0.6967 0.052 Uiso 1 1 calc R . .
C4 C 0.9634(2) 2.0268(7) 0.56936(13) 0.0432(9) Uani 1 1 d . . .
H12 H 1.0083 2.1072 0.5847 0.052 Uiso 1 1 calc R . .
C29 C 0.70084(19) 1.9045(8) 0.62174(14) 0.0481(10) Uani 1 1 d . . .
H19 H 0.6608 1.8862 0.5872 0.058 Uiso 1 1 calc R . .
H20 H 0.7028 2.0932 0.6334 0.058 Uiso 1 1 calc R . .
C32 C 0.60744(18) 1.6533(7) 0.72360(15) 0.0425(9) Uani 1 1 d . . .
H21 H 0.5828 1.4988 0.7017 0.051 Uiso 1 1 calc R . .
H22 H 0.6497 1.5852 0.7526 0.051 Uiso 1 1 calc R . .
C31 C 0.63035(18) 1.8393(7) 0.68636(14) 0.0434(9) Uani 1 1 d . . .
H23 H 0.5887 1.8843 0.6544 0.052 Uiso 1 1 calc R . .
H24 H 0.6475 2.0068 0.7067 0.052 Uiso 1 1 calc R . .

loop_
_atom_site_aniso_label
_atom_site_aniso_U_11
_atom_site_aniso_U_22
_atom_site_aniso_U_33
_atom_site_aniso_U_23
_atom_site_aniso_U_13
_atom_site_aniso_U_12
S2 0.0374(5) 0.0302(4) 0.0308(4) 0.0046(4) 0.0111(4) 0.0000(4)
S1 0.0346(5) 0.0430(5) 0.0415(5) -0.0028(4) 0.0156(4) -0.0116(4)
C17 0.0250(17) 0.0171(14) 0.0206(14) 0.0071(12) -0.0018(12) -0.0007(12)
C12 0.0245(17) 0.0168(14) 0.0220(14) 0.0043(12) 0.0010(12) -0.0022(12)
C16 0.036(2) 0.0188(15) 0.0254(15) -0.0010(13) 0.0054(14) -0.0040(14)
C19 0.0244(17) 0.0235(16) 0.0243(15) 0.0095(13) 0.0004(13) 0.0023(13)
C24 0.0270(18) 0.0199(15) 0.0226(14) 0.0075(12) 0.0027(13) 0.0037(13)
C18 0.0274(18) 0.0185(15) 0.0215(15) 0.0080(12) -0.0002(13) -0.0001(13)
C2 0.040(2) 0.0183(16) 0.0233(15) 0.0035(12) 0.0045(14) 0.0019(14)
C15 0.033(2) 0.0289(17) 0.0295(16) -0.0033(14) 0.0084(14) 0.0040(15)
C1 0.0302(18) 0.0211(16) 0.0253(15) 0.0024(13) 0.0083(13) -0.0028(13)
C6 0.0302(19) 0.0274(17) 0.0310(16) 0.0021(14) 0.0077(14) -0.0062(14)
C26 0.0275(18) 0.0234(16) 0.0274(15) 0.0078(14) 0.0030(13) -0.0044(14)
C9 0.0294(18) 0.0201(16) 0.0292(16) 0.0018(14) 0.0091(13) -0.0015(14)
C11 0.0268(17) 0.0159(14) 0.0214(14) 0.0064(12) 0.0013(12) 0.0010(13)
C10 0.0258(17) 0.0202(16) 0.0271(15) 0.0030(13) 0.0079(13) 0.0022(14)
C25 0.0270(18) 0.0224(16) 0.0249(15) 0.0055(13) 0.0031(13) -0.0022(14)
C20 0.0260(18) 0.0334(18) 0.0302(16) 0.0068(14) 0.0038(14) -0.0012(14)
C23 0.0272(19) 0.0278(17) 0.0304(16) 0.0034(13) 0.0043(14) 0.0021(13)
C3 0.060(2) 0.0241(17) 0.0227(16) -0.0010(14) 0.0040(16) -0.0122(17)
C7 0.034(2) 0.0323(18) 0.0314(17) 0.0004(14) 0.0024(15) -0.0118(15)
C5 0.0278(18) 0.0263(16) 0.0230(15) 0.0036(13) 0.0029(13) -0.0041(14)
C22 0.031(2) 0.0400(19) 0.0356(17) -0.0009(16) 0.0088(15) 0.0092(16)
C14 0.0254(18) 0.0359(18) 0.0321(17) 0.0011(14) 0.0065(14) -0.0024(14)
C13 0.0268(18) 0.0249(16) 0.0275(15) 0.0016(13) 0.0027(13) -0.0046(13)
C27 0.047(2) 0.0302(18) 0.0260(16) 0.0027(14) 0.0081(15) 0.0145(16)
C21 0.0222(18) 0.052(2) 0.0376(18) 0.0077(17) 0.0086(15) 0.0029(16)
C8 0.052(2) 0.0214(16) 0.0262(16) 0.0007(14) 0.0052(15) -0.0048(15)
C28 0.036(2) 0.0324(18) 0.0396(18) 0.0008(15) 0.0119(15) 0.0076(15)
C30 0.039(2) 0.0351(19) 0.058(2) 0.0061(17) 0.0191(18) 0.0087(16)
C4 0.048(2) 0.045(2) 0.0298(17) 0.0031(16) 0.0030(16) -0.0243(18)
C29 0.050(2) 0.059(2) 0.0371(19) 0.0101(18) 0.0161(17) 0.0228(19)
C32 0.032(2) 0.036(2) 0.059(2) -0.0073(17) 0.0148(17) -0.0089(15)
C31 0.042(2) 0.054(2) 0.0340(18) 0.0087(17) 0.0130(16) 0.0177(18)

_geom_special_details            
; 
 All esds (except the esd in the dihedral angle between two l.s. planes) 
 are estimated using the full covariance matrix.  The cell esds are taken 
 into account individually in the estimation of esds in distances, angles 
 and torsion angles; correlations between esds in cell parameters are only 
 used when they are defined by crystal symmetry.  An approximate (isotropic) 
 treatment of cell esds is used for estimating esds involving l.s. planes. 
;

loop_
_geom_bond_atom_site_label_1
_geom_bond_atom_site_label_2
_geom_bond_distance
_geom_bond_site_symmetry_2
_geom_bond_publ_flag
S2 C8 1.700(3) . ?
S2 C5 1.726(3) . ?
S1 C4 1.708(4) . ?
S1 C1 1.730(3) . ?
C17 C18 1.413(4) . ?
C17 C16 1.422(4) . ?
C17 C12 1.430(4) . ?
C12 C13 1.417(4) . ?
C12 C11 1.423(4) . ?
C16 C15 1.349(4) . ?
C16 H1 0.9500 . ?
C19 C18 1.414(4) . ?
C19 C20 1.423(4) . ?
C19 C24 1.433(4) . ?
C24 C11 1.402(4) . ?
C24 C23 1.424(4) . ?
C18 C25 1.433(4) . ?
C2 C1 1.376(4) . ?
C2 C3 1.414(4) . ?
C2 C27 1.487(4) . ?
C15 C14 1.417(4) . ?
C15 H2 0.9500 . ?
C1 C9 1.414(4) . ?
C6 C5 1.367(4) . ?
C6 C7 1.421(4) . ?
C6 C32 1.492(4) 3_676 ?
C26 C25 1.193(4) . ?
C26 C5 1.433(4) . ?
C9 C10 1.195(4) . ?
C11 C10 1.432(4) . ?
C20 C21 1.365(4) . ?
C20 H3 0.9500 . ?
C23 C22 1.353(4) . ?
C23 H4 0.9500 . ?
C3 C4 1.343(5) . ?
C3 H5 0.9500 . ?
C7 C8 1.351(5) . ?
C7 H6 0.9500 . ?
C22 C21 1.407(5) . ?
C22 H7 0.9500 . ?
C14 C13 1.357(4) . ?
C14 H8 0.9500 . ?
C13 H9 0.9500 . ?
C27 C28 1.515(4) . ?
C27 H13 0.9900 . ?
C27 H14 0.9900 . ?
C21 H10 0.9500 . ?
C8 H11 0.9500 . ?
C28 C29 1.501(4) . ?
C28 H15 0.9900 . ?
C28 H16 0.9900 . ?
C30 C31 1.508(5) . ?
C30 C29 1.509(5) . ?
C30 H17 0.9900 . ?
C30 H18 0.9900 . ?
C4 H12 0.9500 . ?
C29 H19 0.9900 . ?
C29 H20 0.9900 . ?
C32 C6 1.492(4) 3_676 ?
C32 C31 1.514(5) . ?
C32 H21 0.9900 . ?
C32 H22 0.9900 . ?
C31 H23 0.9900 . ?
C31 H24 0.9900 . ?

loop_
_geom_angle_atom_site_label_1
_geom_angle_atom_site_label_2
_geom_angle_atom_site_label_3
_geom_angle
_geom_angle_site_symmetry_1
_geom_angle_site_symmetry_3
_geom_angle_publ_flag
C8 S2 C5 91.43(15) . . ?
C4 S1 C1 91.20(17) . . ?
C18 C17 C16 122.1(3) . . ?
C18 C17 C12 119.7(3) . . ?
C16 C17 C12 118.2(3) . . ?
C13 C12 C11 122.3(3) . . ?
C13 C12 C17 118.2(3) . . ?
C11 C12 C17 119.5(3) . . ?
C15 C16 C17 121.6(3) . . ?
C15 C16 H1 119.2 . . ?
C17 C16 H1 119.2 . . ?
C18 C19 C20 121.7(3) . . ?
C18 C19 C24 119.6(3) . . ?
C20 C19 C24 118.6(3) . . ?
C11 C24 C23 122.2(3) . . ?
C11 C24 C19 119.8(3) . . ?
C23 C24 C19 118.0(3) . . ?
C17 C18 C19 120.7(3) . . ?
C17 C18 C25 119.2(3) . . ?
C19 C18 C25 120.2(3) . . ?
C1 C2 C3 111.1(3) . . ?
C1 C2 C27 124.3(3) . . ?
C3 C2 C27 124.6(3) . . ?
C16 C15 C14 120.4(3) . . ?
C16 C15 H2 119.8 . . ?
C14 C15 H2 119.8 . . ?
C2 C1 C9 127.8(3) . . ?
C2 C1 S1 111.6(2) . . ?
C9 C1 S1 120.5(2) . . ?
C5 C6 C7 110.5(3) . . ?
C5 C6 C32 126.0(3) . 3_676 ?
C7 C6 C32 123.4(3) . 3_676 ?
C25 C26 C5 177.1(3) . . ?
C10 C9 C1 179.1(4) . . ?
C24 C11 C12 120.7(3) . . ?
C24 C11 C10 120.0(3) . . ?
C12 C11 C10 119.3(3) . . ?
C9 C10 C11 177.6(3) . . ?
C26 C25 C18 176.8(3) . . ?
C21 C20 C19 120.8(3) . . ?
C21 C20 H3 119.6 . . ?
C19 C20 H3 119.6 . . ?
C22 C23 C24 121.7(3) . . ?
C22 C23 H4 119.1 . . ?
C24 C23 H4 119.1 . . ?
C4 C3 C2 114.1(3) . . ?
C4 C3 H5 123.0 . . ?
C2 C3 H5 123.0 . . ?
C8 C7 C6 114.1(3) . . ?
C8 C7 H6 123.0 . . ?
C6 C7 H6 123.0 . . ?
C6 C5 C26 128.3(3) . . ?
C6 C5 S2 112.2(2) . . ?
C26 C5 S2 119.5(2) . . ?
C23 C22 C21 120.3(3) . . ?
C23 C22 H7 119.9 . . ?
C21 C22 H7 119.9 . . ?
C13 C14 C15 119.7(3) . . ?
C13 C14 H8 120.2 . . ?
C15 C14 H8 120.2 . . ?
C14 C13 C12 121.9(3) . . ?
C14 C13 H9 119.1 . . ?
C12 C13 H9 119.1 . . ?
C2 C27 C28 114.0(3) . . ?
C2 C27 H13 108.8 . . ?
C28 C27 H13 108.8 . . ?
C2 C27 H14 108.8 . . ?
C28 C27 H14 108.8 . . ?
H13 C27 H14 107.7 . . ?
C20 C21 C22 120.5(3) . . ?
C20 C21 H10 119.7 . . ?
C22 C21 H10 119.7 . . ?
C7 C8 S2 111.7(2) . . ?
C7 C8 H11 124.1 . . ?
S2 C8 H11 124.1 . . ?
C29 C28 C27 114.3(3) . . ?
C29 C28 H15 108.7 . . ?
C27 C28 H15 108.7 . . ?
C29 C28 H16 108.7 . . ?
C27 C28 H16 108.7 . . ?
H15 C28 H16 107.6 . . ?
C31 C30 C29 114.5(3) . . ?
C31 C30 H17 108.6 . . ?
C29 C30 H17 108.6 . . ?
C31 C30 H18 108.6 . . ?
C29 C30 H18 108.6 . . ?
H17 C30 H18 107.6 . . ?
C3 C4 S1 112.1(3) . . ?
C3 C4 H12 124.0 . . ?
S1 C4 H12 124.0 . . ?
C28 C29 C30 115.2(3) . . ?
C28 C29 H19 108.5 . . ?
C30 C29 H19 108.5 . . ?
C28 C29 H20 108.5 . . ?
C30 C29 H20 108.5 . . ?
H19 C29 H20 107.5 . . ?
C6 C32 C31 113.5(3) 3_676 . ?
C6 C32 H21 108.9 3_676 . ?
C31 C32 H21 108.9 . . ?
C6 C32 H22 108.9 3_676 . ?
C31 C32 H22 108.9 . . ?
H21 C32 H22 107.7 . . ?
C30 C31 C32 115.7(3) . . ?
C30 C31 H23 108.3 . . ?
C32 C31 H23 108.3 . . ?
C30 C31 H24 108.3 . . ?
C32 C31 H24 108.3 . . ?
H23 C31 H24 107.4 . . ?

loop_
_geom_torsion_atom_site_label_1
_geom_torsion_atom_site_label_2
_geom_torsion_atom_site_label_3
_geom_torsion_atom_site_label_4
_geom_torsion
_geom_torsion_site_symmetry_1
_geom_torsion_site_symmetry_2
_geom_torsion_site_symmetry_3
_geom_torsion_site_symmetry_4
_geom_torsion_publ_flag
C18 C17 C12 C13 179.0(2) . . . . ?
C16 C17 C12 C13 -0.7(4) . . . . ?
C18 C17 C12 C11 -0.4(4) . . . . ?
C16 C17 C12 C11 180.0(2) . . . . ?
C18 C17 C16 C15 -179.3(3) . . . . ?
C12 C17 C16 C15 0.3(4) . . . . ?
C18 C19 C24 C11 -1.7(4) . . . . ?
C20 C19 C24 C11 178.5(2) . . . . ?
C18 C19 C24 C23 179.0(2) . . . . ?
C20 C19 C24 C23 -0.8(4) . . . . ?
C16 C17 C18 C19 -179.9(3) . . . . ?
C12 C17 C18 C19 0.5(4) . . . . ?
C16 C17 C18 C25 -0.9(4) . . . . ?
C12 C17 C18 C25 179.5(2) . . . . ?
C20 C19 C18 C17 -179.6(2) . . . . ?
C24 C19 C18 C17 0.6(4) . . . . ?
C20 C19 C18 C25 1.4(4) . . . . ?
C24 C19 C18 C25 -178.5(2) . . . . ?
C17 C16 C15 C14 -0.2(4) . . . . ?
C3 C2 C1 C9 -178.9(3) . . . . ?
C27 C2 C1 C9 1.8(5) . . . . ?
C3 C2 C1 S1 0.3(3) . . . . ?
C27 C2 C1 S1 -179.1(2) . . . . ?
C4 S1 C1 C2 -0.3(2) . . . . ?
C4 S1 C1 C9 179.0(2) . . . . ?
C2 C1 C9 C10 -120(23) . . . . ?
S1 C1 C9 C10 61(23) . . . . ?
C23 C24 C11 C12 -179.0(3) . . . . ?
C19 C24 C11 C12 1.8(4) . . . . ?
C23 C24 C11 C10 2.1(4) . . . . ?
C19 C24 C11 C10 -177.2(2) . . . . ?
C13 C12 C11 C24 179.9(3) . . . . ?
C17 C12 C11 C24 -0.7(4) . . . . ?
C13 C12 C11 C10 -1.1(4) . . . . ?
C17 C12 C11 C10 178.2(2) . . . . ?
C1 C9 C10 C11 34(28) . . . . ?
C24 C11 C10 C9 73(8) . . . . ?
C12 C11 C10 C9 -106(7) . . . . ?
C5 C26 C25 C18 41(10) . . . . ?
C17 C18 C25 C26 -40(6) . . . . ?
C19 C18 C25 C26 139(6) . . . . ?
C18 C19 C20 C21 -179.3(3) . . . . ?
C24 C19 C20 C21 0.5(4) . . . . ?
C11 C24 C23 C22 -178.6(3) . . . . ?
C19 C24 C23 C22 0.6(4) . . . . ?
C1 C2 C3 C4 -0.2(4) . . . . ?
C27 C2 C3 C4 179.2(3) . . . . ?
C5 C6 C7 C8 -0.9(4) . . . . ?
C32 C6 C7 C8 178.9(3) 3_676 . . . ?
C7 C6 C5 C26 -179.1(3) . . . . ?
C32 C6 C5 C26 1.2(5) 3_676 . . . ?
C7 C6 C5 S2 1.3(3) . . . . ?
C32 C6 C5 S2 -178.4(3) 3_676 . . . ?
C25 C26 C5 C6 -172(6) . . . . ?
C25 C26 C5 S2 7(6) . . . . ?
C8 S2 C5 C6 -1.1(2) . . . . ?
C8 S2 C5 C26 179.3(2) . . . . ?
C24 C23 C22 C21 -0.1(5) . . . . ?
C16 C15 C14 C13 0.3(4) . . . . ?
C15 C14 C13 C12 -0.7(4) . . . . ?
C11 C12 C13 C14 -179.8(3) . . . . ?
C17 C12 C13 C14 0.9(4) . . . . ?
C1 C2 C27 C28 95.0(3) . . . . ?
C3 C2 C27 C28 -84.2(4) . . . . ?
C19 C20 C21 C22 0.0(5) . . . . ?
C23 C22 C21 C20 -0.2(5) . . . . ?
C6 C7 C8 S2 0.0(3) . . . . ?
C5 S2 C8 C7 0.6(2) . . . . ?
C2 C27 C28 C29 172.8(3) . . . . ?
C2 C3 C4 S1 0.0(4) . . . . ?
C1 S1 C4 C3 0.2(3) . . . . ?
C27 C28 C29 C30 172.7(3) . . . . ?
C31 C30 C29 C28 166.1(3) . . . . ?
C29 C30 C31 C32 171.2(3) . . . . ?
C6 C32 C31 C30 170.9(3) 3_676 . . . ?

_diffrn_measured_fraction_theta_max 0.991
_diffrn_reflns_theta_full        25.00
_diffrn_measured_fraction_theta_full 0.991
_refine_diff_density_max         0.397
_refine_diff_density_min         -0.292
_refine_diff_density_rms         0.058

# start Validation Reply Form
_vrf_PUBL024_GLOBAL              
;
PROBLEM: The number of authors is greater than 5.
RESPONSE: C.-M. Chou performed the experiments. S. Saito and D. Hashizume performed the X-ray diffraction analysis. D. Inoue performed the SEM measurements. S. Yamaguchi designed the experiments.
;
# end Validation Reply Form
####################################################################### 
# 
# This file contains crystal structure data downloaded from the 
# Cambridge Structural Database (CSD) hosted by the Cambridge 
# Crystallographic Data Centre (CCDC).
# 
# Full information about CCDC data access policies and citation 
# guidelines are available at http://www.ccdc.cam.ac.uk/access/V1 
# 
# Audit and citation data items may have been added by the CCDC. 
# Please retain this information to preserve the provenance of 
# this file and to allow appropriate attribution of the data. 
# 
#######################################################################

data_compound_1b
_database_code_depnum_ccdc_archive 'CCDC 1013993'
_audit_update_record             
;
2014-07-15 deposited with the CCDC.
2015-02-03 downloaded from the CCDC.
;

_audit_creation_method           SHELXL-2013
_chemical_name_systematic        
;
 ?
;
_chemical_name_common            ?
_chemical_melting_point          ?
_chemical_formula_moiety         'C65 H50 S4'
_chemical_formula_sum            'C65 H50 S4'
_chemical_formula_weight         959.29

loop_
_atom_type_symbol
_atom_type_description
_atom_type_scat_dispersion_real
_atom_type_scat_dispersion_imag
_atom_type_scat_source
C C 0.0033 0.0016 'International Tables Vol C Tables 4.2.6.8 and 6.1.1.4'
H H 0.0000 0.0000 'International Tables Vol C Tables 4.2.6.8 and 6.1.1.4'
S S 0.1246 0.1234 'International Tables Vol C Tables 4.2.6.8 and 6.1.1.4'

_space_group_crystal_system      monoclinic
_space_group_IT_number           14
_space_group_name_H-M_alt        'P 21/n'
_space_group_name_Hall           '-P 2yn'

_shelx_space_group_comment       
;
The symmetry employed for this shelxl refinement is uniquely defined
by the following loop, which should always be used as a source of
symmetry information in preference to the above space-group names.
They are only intended as comments.
;

loop_
_space_group_symop_operation_xyz
'x, y, z'
'-x+1/2, y+1/2, -z+1/2'
'-x, -y, -z'
'x-1/2, -y-1/2, z-1/2'

_cell_length_a                   20.100(2)
_cell_length_b                   5.1652(4)
_cell_length_c                   25.159(3)
_cell_angle_alpha                90
_cell_angle_beta                 109.501(6)
_cell_angle_gamma                90
_cell_volume                     2462.2(4)
_cell_formula_units_Z            2
_cell_measurement_temperature    123
_cell_measurement_reflns_used    3566
_cell_measurement_theta_min      3.0
_cell_measurement_theta_max      25.0

_exptl_crystal_description       Needle
_exptl_crystal_colour            Yellow
_exptl_crystal_density_meas      ?
_exptl_crystal_density_method    ?
_exptl_crystal_density_diffrn    1.294
_exptl_crystal_F_000             1008
_exptl_transmission_factor_min   ?
_exptl_transmission_factor_max   ?
_exptl_crystal_size_max          0.200
_exptl_crystal_size_mid          0.050
_exptl_crystal_size_min          0.030
_exptl_absorpt_coefficient_mu    0.236
_shelx_estimated_absorpt_T_min   0.954
_shelx_estimated_absorpt_T_max   0.993
_exptl_absorpt_correction_type   Multi-scan
_exptl_absorpt_correction_T_min  0.845
_exptl_absorpt_correction_T_max  1.000
_exptl_absorpt_process_details   'ABSCOR (RIGAKU 1995)'

_exptl_special_details           
;
 ?
;

_diffrn_ambient_temperature      123
_diffrn_radiation_wavelength     0.71075
_diffrn_radiation_type           MoK\a
_diffrn_source                   'Rotating Anode'
_diffrn_measurement_device_type  
;
RIGAKU diffractometer with FR-X generator, VariMax optics, and PILATUS 200K photon counting detector
;
_diffrn_measurement_method       'profile data from \w-scans'
_diffrn_detector_area_resol_mean 5.8140
_diffrn_reflns_number            19519
_diffrn_reflns_av_unetI/netI     0.0118
_diffrn_reflns_av_R_equivalents  0.0164
_diffrn_reflns_limit_h_min       -23
_diffrn_reflns_limit_h_max       23
_diffrn_reflns_limit_k_min       -6
_diffrn_reflns_limit_k_max       6
_diffrn_reflns_limit_l_min       -29
_diffrn_reflns_limit_l_max       29
_diffrn_reflns_theta_min         3.048
_diffrn_reflns_theta_max         25.000
_diffrn_reflns_theta_full        25.242
_diffrn_measured_fraction_theta_max 0.993
_diffrn_measured_fraction_theta_full 0.967
_diffrn_reflns_Laue_measured_fraction_max 0.993
_diffrn_reflns_Laue_measured_fraction_full 0.967
_diffrn_reflns_point_group_measured_fraction_max 0.993
_diffrn_reflns_point_group_measured_fraction_full 0.967
_reflns_number_total             4306
_reflns_number_gt                3894
_reflns_threshold_expression     'I > 2\s(I)'
_reflns_Friedel_coverage         0.000
_reflns_Friedel_fraction_max     .
_reflns_Friedel_fraction_full    .

_reflns_special_details          
;
 Reflections were merged by SHELXL according to the crystal
 class for the calculation of statistics and refinement.
 
 _reflns_Friedel_fraction is defined as the number of unique
 Friedel pairs measured divided by the number that would be
 possible theoretically, ignoring centric projections and
 systematic absences.
;

_computing_data_collection       
;
CrystalClear-SM Expert 2.1 b25 (Rigaku, 2013)
;
_computing_cell_refinement       
;
CrystalClear-SM Expert 2.1 b25 (Rigaku, 2013)
;
_computing_data_reduction        
;
CrystalClear-SM Expert 2.1 b25 (Rigaku, 2013)
;
_computing_structure_solution    'SHELXS-2013 (Sheldrick, 2013)'
_computing_structure_refinement  'SHELXL-2013 (Sheldrick, 2013)'
_computing_molecular_graphics    ?
_computing_publication_material  ?

_refine_special_details          
;
 ?
;
_refine_ls_structure_factor_coef Fsqd
_refine_ls_matrix_type           full
_refine_ls_weighting_scheme      calc
_refine_ls_weighting_details     
'w=1/[\s^2^(Fo^2^)+(0.0398P)^2^+1.8703P] where P=(Fo^2^+2Fc^2^)/3'
_atom_sites_solution_primary     ?
_atom_sites_solution_secondary   ?
_atom_sites_solution_hydrogens   geom
_refine_ls_hydrogen_treatment    constr
_refine_ls_extinction_method     none
_refine_ls_extinction_coef       .
_refine_ls_number_reflns         4306
_refine_ls_number_parameters     370
_refine_ls_number_restraints     72
_refine_ls_R_factor_all          0.0457
_refine_ls_R_factor_gt           0.0415
_refine_ls_wR_factor_ref         0.1060
_refine_ls_wR_factor_gt          0.1033
_refine_ls_goodness_of_fit_ref   1.104
_refine_ls_restrained_S_all      1.108
_refine_ls_shift/su_max          0.001
_refine_ls_shift/su_mean         0.000

loop_
_atom_site_label
_atom_site_type_symbol
_atom_site_fract_x
_atom_site_fract_y
_atom_site_fract_z
_atom_site_U_iso_or_equiv
_atom_site_adp_type
_atom_site_occupancy
_atom_site_site_symmetry_order
_atom_site_calc_flag
_atom_site_refinement_flags_posn
_atom_site_refinement_flags_adp
_atom_site_refinement_flags_occupancy
_atom_site_disorder_assembly
_atom_site_disorder_group
C1 C 0.72480(9) 0.2117(3) 0.41640(7) 0.0266(4) Uani 1 1 d . . . . .
C2 C 0.65759(9) 0.1641(4) 0.42113(7) 0.0285(4) Uani 1 1 d . . . . .
C3 C 0.63176(10) 0.3126(4) 0.45793(8) 0.0340(4) Uani 1 1 d . . . . .
H1 H 0.6593 0.4522 0.4785 0.041 Uiso 1 1 calc R U . . .
C4 C 0.56829(11) 0.2579(4) 0.46408(9) 0.0419(5) Uani 1 1 d . . . . .
H2 H 0.5521 0.3589 0.4889 0.050 Uiso 1 1 calc R U . . .
C5 C 0.52660(11) 0.0515(5) 0.43371(10) 0.0447(5) Uani 1 1 d . . . . .
H3 H 0.4831 0.0114 0.4389 0.054 Uiso 1 1 calc R U . . .
C6 C 0.54845(10) -0.0901(4) 0.39703(9) 0.0399(5) Uani 1 1 d . . . . .
H4 H 0.5192 -0.2254 0.3762 0.048 Uiso 1 1 calc R U . . .
C7 C 0.61421(9) -0.0402(4) 0.38906(8) 0.0306(4) Uani 1 1 d . . . . .
C8 C 0.63773(10) -0.1862(4) 0.35118(7) 0.0316(4) Uani 1 1 d . . . . .
C9 C 0.70465(10) -0.1369(4) 0.34595(7) 0.0294(4) Uani 1 1 d . . . . .
C10 C 0.73035(11) -0.2846(4) 0.30899(7) 0.0354(5) Uani 1 1 d . . . . .
H5 H 0.7016 -0.4177 0.2868 0.042 Uiso 1 1 calc R U . . .
C11 C 0.79490(12) -0.2394(4) 0.30477(8) 0.0386(5) Uani 1 1 d . . . . .
H6 H 0.8110 -0.3415 0.2801 0.046 Uiso 1 1 calc R U . . .
C12 C 0.83844(11) -0.0400(4) 0.33717(8) 0.0360(5) Uani 1 1 d . . . . .
H7 H 0.8833 -0.0074 0.3337 0.043 Uiso 1 1 calc R U . . .
C13 C 0.81609(10) 0.1047(4) 0.37313(7) 0.0305(4) Uani 1 1 d . . . . .
H8 H 0.8460 0.2366 0.3948 0.037 Uiso 1 1 calc R U . . .
C14 C 0.74879(9) 0.0628(3) 0.37906(7) 0.0268(4) Uani 1 1 d . . . . .
C15 C 0.76959(9) 0.4057(3) 0.45056(7) 0.0266(4) Uani 1 1 d . . . . .
C16 C 0.80846(9) 0.5623(3) 0.48071(7) 0.0274(4) Uani 1 1 d . . . . .
C17 C 0.85347(9) 0.7481(3) 0.51632(7) 0.0269(4) Uani 1 1 d . . . . .
C18 C 0.83607(10) 0.9262(3) 0.55030(7) 0.0299(4) Uani 1 1 d . . . . .
C19 C 0.89432(12) 1.0860(4) 0.57897(8) 0.0388(5) Uani 1 1 d . . . . .
H9 H 0.8921 1.2198 0.6042 0.047 Uiso 1 1 calc R U . . .
C20 C 0.95330(11) 1.0295(4) 0.56690(8) 0.0417(5) Uani 1 1 d . . . . .
H10 H 0.9967 1.1193 0.5824 0.050 Uiso 1 1 calc R U . . .
S1 S 0.94079(3) 0.77751(11) 0.52037(2) 0.03863(16) Uani 1 1 d . . . . .
C21 C 0.59366(11) -0.3837(4) 0.31744(8) 0.0377(5) Uani 1 1 d . . . . .
C22 C 0.55585(12) -0.5435(4) 0.28743(8) 0.0421(5) Uani 1 1 d . . . . .
C23 C 0.50871(11) -0.7265(4) 0.25268(8) 0.0356(5) Uani 1 1 d . . . . .
C24 C 0.44004(12) -0.7679(4) 0.24905(9) 0.0424(5) Uani 1 1 d . . . . .
C25 C 0.40964(12) -0.9713(4) 0.21118(9) 0.0469(6) Uani 1 1 d . . . . .
H11 H 0.3624 -1.0282 0.2037 0.056 Uiso 1 1 calc R U . . .
C26 C 0.45291(12) -1.0772(4) 0.18667(8) 0.0439(5) Uani 1 1 d . . . . .
H12 H 0.4400 -1.2149 0.1601 0.053 Uiso 1 1 calc R U . . .
S2 S 0.53369(3) -0.93504(11) 0.20889(2) 0.04274(16) Uani 1 1 d . . . . .
C1A C 0.7693(10) 0.954(4) 0.5545(8) 0.032(3) Uani 0.5 1 d . U P A 1
H13 H 0.7341 0.9350 0.5163 0.038 Uiso 0.5 1 calc R U P A 1
H14 H 0.7650 1.1322 0.5674 0.038 Uiso 0.5 1 calc R U P A 1
C2A C 0.7481(8) 0.754(3) 0.5964(6) 0.035(2) Uani 0.5 1 d . U P A 1
H15 H 0.7625 0.5777 0.5889 0.042 Uiso 0.5 1 calc R U P A 1
H16 H 0.7768 0.7986 0.6356 0.042 Uiso 0.5 1 calc R U P A 1
C3A C 0.6705(3) 0.7400(11) 0.5933(2) 0.0344(11) Uani 0.5 1 d . U P A 1
H17 H 0.6601 0.8948 0.6123 0.041 Uiso 0.5 1 calc R U P A 1
H18 H 0.6404 0.7491 0.5531 0.041 Uiso 0.5 1 calc R U P A 1
C4A C 0.6501(2) 0.5064(9) 0.61866(17) 0.0387(9) Uani 0.5 1 d . U P A 1
H19 H 0.6598 0.3525 0.5990 0.046 Uiso 0.5 1 calc R U P A 1
H20 H 0.5984 0.5129 0.6108 0.046 Uiso 0.5 1 calc R U P A 1
C5A C 0.6853(2) 0.4655(10) 0.68140(19) 0.0444(10) Uani 0.5 1 d . U P A 1
H21 H 0.7369 0.4848 0.6907 0.053 Uiso 0.5 1 calc R U P A 1
H22 H 0.6760 0.2860 0.6909 0.053 Uiso 0.5 1 calc R U P A 1
C6A C 0.6607(2) 0.6508(9) 0.71775(16) 0.0374(9) Uani 0.5 1 d . U P A 1
H23 H 0.6709 0.8303 0.7091 0.045 Uiso 0.5 1 calc R U P A 1
H24 H 0.6879 0.6172 0.7579 0.045 Uiso 0.5 1 calc R U P A 1
C7A C 0.5818(3) 0.6268(10) 0.7090(2) 0.0316(11) Uani 0.5 1 d . U P A 1
H25 H 0.5546 0.6927 0.6710 0.038 Uiso 0.5 1 calc R U P A 1
H26 H 0.5700 0.4414 0.7103 0.038 Uiso 0.5 1 calc R U P A 1
C1B C 0.7595(10) 0.933(4) 0.5570(9) 0.035(3) Uani 0.5 1 d . U P A 2
H27 H 0.7459 1.1141 0.5610 0.042 Uiso 0.5 1 calc R U P A 2
H28 H 0.7241 0.8590 0.5228 0.042 Uiso 0.5 1 calc R U P A 2
C2B C 0.7601(8) 0.787(4) 0.6052(6) 0.043(3) Uani 0.5 1 d . U P A 2
H29 H 0.7986 0.8488 0.6389 0.051 Uiso 0.5 1 calc R U P A 2
H30 H 0.7681 0.6018 0.5995 0.051 Uiso 0.5 1 calc R U P A 2
C3B C 0.6907(4) 0.8227(18) 0.6132(3) 0.0669(18) Uani 0.5 1 d . U P A 2
H31 H 0.6529 0.7679 0.5784 0.080 Uiso 0.5 1 calc R U P A 2
H32 H 0.6838 1.0090 0.6190 0.080 Uiso 0.5 1 calc R U P A 2
C4B C 0.6833(3) 0.6697(13) 0.6634(2) 0.0638(14) Uani 0.5 1 d . U P A 2
H33 H 0.6748 0.4853 0.6525 0.077 Uiso 0.5 1 calc R U P A 2
H34 H 0.7283 0.6805 0.6952 0.077 Uiso 0.5 1 calc R U P A 2
C5B C 0.6257(3) 0.7628(15) 0.6825(2) 0.0755(16) Uani 0.5 1 d . U P A 2
H35 H 0.5817 0.7696 0.6495 0.091 Uiso 0.5 1 calc R U P A 2
H36 H 0.6368 0.9418 0.6967 0.091 Uiso 0.5 1 calc R U P A 2
C6B C 0.6118(3) 0.6015(15) 0.7281(3) 0.0542(16) Uani 0.5 1 d . U P A 2
H37 H 0.6565 0.5654 0.7590 0.065 Uiso 0.5 1 calc R U P A 2
H38 H 0.5896 0.4347 0.7125 0.065 Uiso 0.5 1 calc R U P A 2

loop_
_atom_site_aniso_label
_atom_site_aniso_U_11
_atom_site_aniso_U_22
_atom_site_aniso_U_33
_atom_site_aniso_U_23
_atom_site_aniso_U_13
_atom_site_aniso_U_12
C1 0.0277(9) 0.0226(9) 0.0227(8) 0.0063(7) -0.0008(7) -0.0039(7)
C2 0.0267(9) 0.0250(9) 0.0272(9) 0.0090(7) 0.0004(7) -0.0017(7)
C3 0.0305(10) 0.0298(10) 0.0360(10) 0.0078(8) 0.0035(8) 0.0015(8)
C4 0.0333(11) 0.0409(12) 0.0501(12) 0.0096(10) 0.0122(9) 0.0064(9)
C5 0.0258(10) 0.0466(13) 0.0573(13) 0.0149(11) 0.0079(9) -0.0004(9)
C6 0.0268(10) 0.0364(11) 0.0456(12) 0.0121(10) -0.0024(9) -0.0073(9)
C7 0.0263(9) 0.0273(9) 0.0283(9) 0.0106(8) -0.0040(7) -0.0044(8)
C8 0.0325(10) 0.0261(9) 0.0243(9) 0.0090(7) -0.0065(7) -0.0081(8)
C9 0.0354(10) 0.0228(9) 0.0208(8) 0.0068(7) -0.0030(7) -0.0047(8)
C10 0.0473(12) 0.0276(10) 0.0224(9) 0.0008(8) 0.0000(8) -0.0083(9)
C11 0.0523(13) 0.0324(11) 0.0277(10) -0.0009(8) 0.0088(9) -0.0016(9)
C12 0.0379(11) 0.0365(11) 0.0315(10) 0.0009(9) 0.0090(8) -0.0015(9)
C13 0.0304(10) 0.0279(10) 0.0271(9) 0.0020(8) 0.0015(7) -0.0063(8)
C14 0.0303(9) 0.0218(9) 0.0209(8) 0.0065(7) -0.0012(7) -0.0035(7)
C15 0.0274(9) 0.0252(9) 0.0243(9) 0.0048(7) 0.0045(7) -0.0011(8)
C16 0.0286(9) 0.0252(9) 0.0265(9) 0.0040(8) 0.0065(7) -0.0030(8)
C17 0.0270(9) 0.0246(9) 0.0259(9) 0.0026(7) 0.0044(7) -0.0055(7)
C18 0.0365(11) 0.0230(9) 0.0247(9) 0.0054(7) 0.0030(8) 0.0008(8)
C19 0.0552(13) 0.0243(10) 0.0275(10) -0.0005(8) 0.0015(9) -0.0083(9)
C20 0.0435(12) 0.0410(12) 0.0310(10) 0.0032(9) -0.0003(9) -0.0216(10)
S1 0.0318(3) 0.0452(3) 0.0379(3) -0.0018(2) 0.0103(2) -0.0135(2)
C21 0.0414(11) 0.0325(11) 0.0276(9) 0.0100(8) -0.0039(8) -0.0103(9)
C22 0.0494(12) 0.0352(11) 0.0279(10) 0.0104(9) -0.0054(9) -0.0173(10)
C23 0.0403(11) 0.0334(10) 0.0240(9) 0.0062(8) -0.0013(8) -0.0138(9)
C24 0.0511(13) 0.0400(12) 0.0382(11) -0.0049(9) 0.0178(10) -0.0190(10)
C25 0.0406(12) 0.0427(13) 0.0469(12) -0.0039(10) 0.0004(10) -0.0201(10)
C26 0.0567(14) 0.0333(11) 0.0293(10) -0.0027(9) -0.0021(10) -0.0069(10)
S2 0.0434(3) 0.0361(3) 0.0447(3) 0.0105(2) 0.0093(2) 0.0031(2)
C1A 0.044(6) 0.027(3) 0.024(3) 0.009(2) 0.010(4) 0.006(4)
C2A 0.036(5) 0.037(3) 0.027(4) 0.006(3) 0.004(3) 0.012(3)
C3A 0.028(2) 0.047(3) 0.028(2) -0.006(2) 0.0085(19) 0.0050(19)
C4A 0.030(2) 0.046(2) 0.042(2) -0.0005(19) 0.0144(17) 0.0066(18)
C5A 0.036(2) 0.050(3) 0.049(2) 0.013(2) 0.0179(19) 0.011(2)
C6A 0.024(2) 0.056(3) 0.0293(19) 0.0096(19) 0.0061(17) -0.0035(18)
C7A 0.026(3) 0.031(2) 0.037(3) 0.002(2) 0.009(2) -0.001(2)
C1B 0.026(4) 0.040(5) 0.042(4) 0.003(3) 0.014(3) 0.008(3)
C2B 0.036(5) 0.061(6) 0.033(5) 0.007(3) 0.015(3) 0.016(4)
C3B 0.056(4) 0.101(5) 0.050(4) 0.024(3) 0.027(3) 0.027(4)
C4B 0.046(3) 0.091(4) 0.058(3) 0.014(3) 0.022(2) 0.013(3)
C5B 0.060(3) 0.109(4) 0.059(3) 0.029(3) 0.023(3) 0.023(3)
C6B 0.040(4) 0.074(4) 0.047(4) 0.013(3) 0.014(3) 0.000(3)

_geom_special_details            
;
 All esds (except the esd in the dihedral angle between two l.s. planes)
 are estimated using the full covariance matrix.  The cell esds are taken
 into account individually in the estimation of esds in distances, angles
 and torsion angles; correlations between esds in cell parameters are only
 used when they are defined by crystal symmetry.  An approximate (isotropic)
 treatment of cell esds is used for estimating esds involving l.s. planes.
;

loop_
_geom_bond_atom_site_label_1
_geom_bond_atom_site_label_2
_geom_bond_distance
_geom_bond_site_symmetry_2
_geom_bond_publ_flag
C1 C2 1.417(3) . ?
C1 C14 1.417(3) . ?
C1 C15 1.427(2) . ?
C2 C3 1.427(3) . ?
C2 C7 1.433(3) . ?
C3 C4 1.365(3) . ?
C3 H1 0.9500 . ?
C4 C5 1.412(3) . ?
C4 H2 0.9500 . ?
C5 C6 1.360(3) . ?
C5 H3 0.9500 . ?
C6 C7 1.425(3) . ?
C6 H4 0.9500 . ?
C7 C8 1.415(3) . ?
C8 C9 1.418(3) . ?
C8 C21 1.430(3) . ?
C9 C10 1.426(3) . ?
C9 C14 1.433(2) . ?
C10 C11 1.357(3) . ?
C10 H5 0.9500 . ?
C11 C12 1.420(3) . ?
C11 H6 0.9500 . ?
C12 C13 1.360(3) . ?
C12 H7 0.9500 . ?
C13 C14 1.426(3) . ?
C13 H8 0.9500 . ?
C15 C16 1.202(3) . ?
C16 C17 1.414(2) . ?
C17 C18 1.378(3) . ?
C17 S1 1.7305(18) . ?
C18 C1A 1.39(2) . ?
C18 C19 1.417(3) . ?
C18 C1B 1.60(2) . ?
C19 C20 1.350(3) . ?
C19 H9 0.9500 . ?
C20 S1 1.712(2) . ?
C20 H10 0.9500 . ?
C21 C22 1.202(3) . ?
C22 C23 1.415(3) . ?
C23 C24 1.369(3) . ?
C23 S2 1.731(2) . ?
C24 C25 1.413(3) . ?
C24 C7A 1.466(6) 3_656 ?
C24 C6B 1.598(7) 3_656 ?
C25 C26 1.339(3) . ?
C25 H11 0.9500 . ?
C26 S2 1.698(2) . ?
C26 H12 0.9500 . ?
C1A C2A 1.63(3) . ?
C1A H13 0.9900 . ?
C1A H14 0.9900 . ?
C2A C3A 1.538(17) . ?
C2A H15 0.9900 . ?
C2A H16 0.9900 . ?
C3A C4A 1.486(7) . ?
C3A H17 0.9900 . ?
C3A H18 0.9900 . ?
C4A C5A 1.514(6) . ?
C4A H19 0.9900 . ?
C4A H20 0.9900 . ?
C5A C6A 1.516(6) . ?
C5A H21 0.9900 . ?
C5A H22 0.9900 . ?
C6A C7A 1.531(6) . ?
C6A H23 0.9900 . ?
C6A H24 0.9900 . ?
C7A C24 1.466(6) 3_656 ?
C7A H25 0.9900 . ?
C7A H26 0.9900 . ?
C1B C2B 1.42(3) . ?
C1B H27 0.9900 . ?
C1B H28 0.9900 . ?
C2B C3B 1.487(18) . ?
C2B H29 0.9900 . ?
C2B H30 0.9900 . ?
C3B C4B 1.537(9) . ?
C3B H31 0.9900 . ?
C3B H32 0.9900 . ?
C4B C5B 1.475(7) . ?
C4B H33 0.9900 . ?
C4B H34 0.9900 . ?
C5B C6B 1.517(9) . ?
C5B H35 0.9900 . ?
C5B H36 0.9900 . ?
C6B C24 1.598(7) 3_656 ?
C6B H37 0.9900 . ?
C6B H38 0.9900 . ?

loop_
_geom_angle_atom_site_label_1
_geom_angle_atom_site_label_2
_geom_angle_atom_site_label_3
_geom_angle
_geom_angle_site_symmetry_1
_geom_angle_site_symmetry_3
_geom_angle_publ_flag
C2 C1 C14 120.43(16) . . ?
C2 C1 C15 119.92(17) . . ?
C14 C1 C15 119.62(16) . . ?
C1 C2 C3 121.66(17) . . ?
C1 C2 C7 119.89(18) . . ?
C3 C2 C7 118.44(17) . . ?
C4 C3 C2 121.23(19) . . ?
C4 C3 H1 119.4 . . ?
C2 C3 H1 119.4 . . ?
C3 C4 C5 120.2(2) . . ?
C3 C4 H2 119.9 . . ?
C5 C4 H2 119.9 . . ?
C6 C5 C4 120.3(2) . . ?
C6 C5 H3 119.8 . . ?
C4 C5 H3 119.8 . . ?
C5 C6 C7 121.54(19) . . ?
C5 C6 H4 119.2 . . ?
C7 C6 H4 119.2 . . ?
C8 C7 C6 122.18(18) . . ?
C8 C7 C2 119.63(17) . . ?
C6 C7 C2 118.18(19) . . ?
C7 C8 C9 120.51(16) . . ?
C7 C8 C21 120.03(18) . . ?
C9 C8 C21 119.46(19) . . ?
C8 C9 C10 121.73(17) . . ?
C8 C9 C14 119.86(18) . . ?
C10 C9 C14 118.40(18) . . ?
C11 C10 C9 121.52(18) . . ?
C11 C10 H5 119.2 . . ?
C9 C10 H5 119.2 . . ?
C10 C11 C12 120.15(19) . . ?
C10 C11 H6 119.9 . . ?
C12 C11 H6 119.9 . . ?
C13 C12 C11 120.23(19) . . ?
C13 C12 H7 119.9 . . ?
C11 C12 H7 119.9 . . ?
C12 C13 C14 121.45(17) . . ?
C12 C13 H8 119.3 . . ?
C14 C13 H8 119.3 . . ?
C1 C14 C13 122.11(16) . . ?
C1 C14 C9 119.64(17) . . ?
C13 C14 C9 118.25(17) . . ?
C16 C15 C1 177.65(19) . . ?
C15 C16 C17 179.3(2) . . ?
C18 C17 C16 127.20(17) . . ?
C18 C17 S1 111.55(13) . . ?
C16 C17 S1 121.25(14) . . ?
C17 C18 C1A 124.6(9) . . ?
C17 C18 C19 111.52(18) . . ?
C1A C18 C19 123.9(9) . . ?
C17 C18 C1B 122.0(9) . . ?
C19 C18 C1B 126.4(9) . . ?
C20 C19 C18 113.45(19) . . ?
C20 C19 H9 123.3 . . ?
C18 C19 H9 123.3 . . ?
C19 C20 S1 112.24(15) . . ?
C19 C20 H10 123.9 . . ?
S1 C20 H10 123.9 . . ?
C20 S1 C17 91.24(10) . . ?
C22 C21 C8 177.6(2) . . ?
C21 C22 C23 177.4(3) . . ?
C24 C23 C22 126.7(2) . . ?
C24 C23 S2 111.13(15) . . ?
C22 C23 S2 122.15(17) . . ?
C23 C24 C25 111.1(2) . . ?
C23 C24 C7A 114.3(3) . 3_656 ?
C25 C24 C7A 133.6(3) . 3_656 ?
C23 C24 C6B 131.0(3) . 3_656 ?
C25 C24 C6B 117.1(3) . 3_656 ?
C26 C25 C24 114.4(2) . . ?
C26 C25 H11 122.8 . . ?
C24 C25 H11 122.8 . . ?
C25 C26 S2 111.61(16) . . ?
C25 C26 H12 124.2 . . ?
S2 C26 H12 124.2 . . ?
C26 S2 C23 91.72(10) . . ?
C18 C1A C2A 116.8(15) . . ?
C18 C1A H13 108.1 . . ?
C2A C1A H13 108.1 . . ?
C18 C1A H14 108.1 . . ?
C2A C1A H14 108.1 . . ?
H13 C1A H14 107.3 . . ?
C3A C2A C1A 118.4(12) . . ?
C3A C2A H15 107.7 . . ?
C1A C2A H15 107.7 . . ?
C3A C2A H16 107.7 . . ?
C1A C2A H16 107.7 . . ?
H15 C2A H16 107.1 . . ?
C4A C3A C2A 115.9(7) . . ?
C4A C3A H17 108.3 . . ?
C2A C3A H17 108.3 . . ?
C4A C3A H18 108.3 . . ?
C2A C3A H18 108.3 . . ?
H17 C3A H18 107.4 . . ?
C3A C4A C5A 117.5(4) . . ?
C3A C4A H19 107.9 . . ?
C5A C4A H19 107.9 . . ?
C3A C4A H20 107.9 . . ?
C5A C4A H20 107.9 . . ?
H19 C4A H20 107.2 . . ?
C4A C5A C6A 114.1(4) . . ?
C4A C5A H21 108.7 . . ?
C6A C5A H21 108.7 . . ?
C4A C5A H22 108.7 . . ?
C6A C5A H22 108.7 . . ?
H21 C5A H22 107.6 . . ?
C5A C6A C7A 113.1(4) . . ?
C5A C6A H23 109.0 . . ?
C7A C6A H23 109.0 . . ?
C5A C6A H24 109.0 . . ?
C7A C6A H24 109.0 . . ?
H23 C6A H24 107.8 . . ?
C24 C7A C6A 113.6(4) 3_656 . ?
C24 C7A H25 108.8 3_656 . ?
C6A C7A H25 108.8 . . ?
C24 C7A H26 108.8 3_656 . ?
C6A C7A H26 108.8 . . ?
H25 C7A H26 107.7 . . ?
C2B C1B C18 110.0(16) . . ?
C2B C1B H27 109.7 . . ?
C18 C1B H27 109.7 . . ?
C2B C1B H28 109.7 . . ?
C18 C1B H28 109.7 . . ?
H27 C1B H28 108.2 . . ?
C1B C2B C3B 108.0(15) . . ?
C1B C2B H29 110.1 . . ?
C3B C2B H29 110.1 . . ?
C1B C2B H30 110.1 . . ?
C3B C2B H30 110.1 . . ?
H29 C2B H30 108.4 . . ?
C2B C3B C4B 113.7(8) . . ?
C2B C3B H31 108.8 . . ?
C4B C3B H31 108.8 . . ?
C2B C3B H32 108.8 . . ?
C4B C3B H32 108.8 . . ?
H31 C3B H32 107.7 . . ?
C5B C4B C3B 113.7(5) . . ?
C5B C4B H33 108.8 . . ?
C3B C4B H33 108.8 . . ?
C5B C4B H34 108.8 . . ?
C3B C4B H34 108.8 . . ?
H33 C4B H34 107.7 . . ?
C4B C5B C6B 115.5(6) . . ?
C4B C5B H35 108.4 . . ?
C6B C5B H35 108.4 . . ?
C4B C5B H36 108.4 . . ?
C6B C5B H36 108.4 . . ?
H35 C5B H36 107.5 . . ?
C5B C6B C24 106.5(5) . 3_656 ?
C5B C6B H37 110.4 . . ?
C24 C6B H37 110.4 3_656 . ?
C5B C6B H38 110.4 . . ?
C24 C6B H38 110.4 3_656 . ?
H37 C6B H38 108.6 . . ?

loop_
_geom_torsion_atom_site_label_1
_geom_torsion_atom_site_label_2
_geom_torsion_atom_site_label_3
_geom_torsion_atom_site_label_4
_geom_torsion
_geom_torsion_site_symmetry_1
_geom_torsion_site_symmetry_2
_geom_torsion_site_symmetry_3
_geom_torsion_site_symmetry_4
_geom_torsion_publ_flag
C14 C1 C2 C3 -179.35(16) . . . . ?
C15 C1 C2 C3 2.4(3) . . . . ?
C14 C1 C2 C7 1.6(2) . . . . ?
C15 C1 C2 C7 -176.62(15) . . . . ?
C1 C2 C3 C4 -177.04(17) . . . . ?
C7 C2 C3 C4 2.0(3) . . . . ?
C2 C3 C4 C5 -0.1(3) . . . . ?
C3 C4 C5 C6 -1.7(3) . . . . ?
C4 C5 C6 C7 1.6(3) . . . . ?
C5 C6 C7 C8 179.82(18) . . . . ?
C5 C6 C7 C2 0.3(3) . . . . ?
C1 C2 C7 C8 -2.5(2) . . . . ?
C3 C2 C7 C8 178.41(16) . . . . ?
C1 C2 C7 C6 176.99(16) . . . . ?
C3 C2 C7 C6 -2.1(2) . . . . ?
C6 C7 C8 C9 -177.65(16) . . . . ?
C2 C7 C8 C9 1.8(3) . . . . ?
C6 C7 C8 C21 2.9(3) . . . . ?
C2 C7 C8 C21 -177.60(16) . . . . ?
C7 C8 C9 C10 178.68(16) . . . . ?
C21 C8 C9 C10 -1.9(3) . . . . ?
C7 C8 C9 C14 -0.3(3) . . . . ?
C21 C8 C9 C14 179.20(16) . . . . ?
C8 C9 C10 C11 -178.96(17) . . . . ?
C14 C9 C10 C11 0.0(3) . . . . ?
C9 C10 C11 C12 -0.6(3) . . . . ?
C10 C11 C12 C13 0.8(3) . . . . ?
C11 C12 C13 C14 -0.5(3) . . . . ?
C2 C1 C14 C13 -179.99(16) . . . . ?
C15 C1 C14 C13 -1.7(2) . . . . ?
C2 C1 C14 C9 0.0(2) . . . . ?
C15 C1 C14 C9 178.22(15) . . . . ?
C12 C13 C14 C1 179.91(17) . . . . ?
C12 C13 C14 C9 -0.1(3) . . . . ?
C8 C9 C14 C1 -0.7(2) . . . . ?
C10 C9 C14 C1 -179.64(16) . . . . ?
C8 C9 C14 C13 179.30(16) . . . . ?
C10 C9 C14 C13 0.3(2) . . . . ?
C16 C17 C18 C1A -0.8(9) . . . . ?
S1 C17 C18 C1A 178.1(9) . . . . ?
C16 C17 C18 C19 -178.43(17) . . . . ?
S1 C17 C18 C19 0.42(19) . . . . ?
C16 C17 C18 C1B 4.2(9) . . . . ?
S1 C17 C18 C1B -176.9(8) . . . . ?
C17 C18 C19 C20 0.0(2) . . . . ?
C1A C18 C19 C20 -177.7(9) . . . . ?
C1B C18 C19 C20 177.2(9) . . . . ?
C18 C19 C20 S1 -0.4(2) . . . . ?
C19 C20 S1 C17 0.54(16) . . . . ?
C18 C17 S1 C20 -0.54(14) . . . . ?
C16 C17 S1 C20 178.38(16) . . . . ?
C22 C23 C24 C25 -178.28(19) . . . . ?
S2 C23 C24 C25 0.8(2) . . . . ?
C22 C23 C24 C7A -7.9(4) . . . 3_656 ?
S2 C23 C24 C7A 171.2(3) . . . 3_656 ?
C22 C23 C24 C6B 12.6(5) . . . 3_656 ?
S2 C23 C24 C6B -168.3(3) . . . 3_656 ?
C23 C24 C25 C26 -0.8(3) . . . . ?
C7A C24 C25 C26 -168.6(3) 3_656 . . . ?
C6B C24 C25 C26 170.0(3) 3_656 . . . ?
C24 C25 C26 S2 0.4(3) . . . . ?
C25 C26 S2 C23 0.09(18) . . . . ?
C24 C23 S2 C26 -0.53(16) . . . . ?
C22 C23 S2 C26 178.61(17) . . . . ?
C17 C18 C1A C2A 81.9(15) . . . . ?
C19 C18 C1A C2A -100.8(15) . . . . ?
C1B C18 C1A C2A 22(17) . . . . ?
C18 C1A C2A C3A -167.8(11) . . . . ?
C1A C2A C3A C4A 162.4(12) . . . . ?
C2A C3A C4A C5A 63.1(8) . . . . ?
C3A C4A C5A C6A 72.1(5) . . . . ?
C4A C5A C6A C7A 61.5(5) . . . . ?
C5A C6A C7A C24 169.1(4) . . . 3_656 ?
C17 C18 C1B C2B 94.5(16) . . . . ?
C1A C18 C1B C2B -143(20) . . . . ?
C19 C18 C1B C2B -82.4(18) . . . . ?
C18 C1B C2B C3B 173.9(11) . . . . ?
C1B C2B C3B C4B 178.6(13) . . . . ?
C2B C3B C4B C5B 162.1(8) . . . . ?
C3B C4B C5B C6B 174.3(6) . . . . ?
C4B C5B C6B C24 168.3(5) . . . 3_656 ?

_refine_diff_density_max         0.475
_refine_diff_density_min         -0.477
_refine_diff_density_rms         0.044

_shelxl_version_number           2013-4

_shelx_res_file                  
;
TITL
REM  Yadorkari-X generated
CELL 0.71075 20.1000 5.1652 25.1590 90.0000 109.5010 90.0000
ZERR 2.0 0.0020 0.0004 0.0030 0.0000 0.0060 0.0000
LATT 1
SYMM 1/2-X, 1/2+Y, 1/2-Z
REM  SPGR P21/n monoclinic
SFAC C H S
UNIT 130 100 8
SIZE 0.03 0.05 0.20
TEMP -170.0
L.S. 50
FMAP 2
PLAN -50
ACTA
CONF
HTAB
BOND $H
OMIT -10.000000 50.000000

SIMU 0.01 C1A > C7A
SIMU 0.01 C1B > C6B
SIMU 0.01 C1A C1B

WGHT    0.039800    1.870300
FVAR       4.00794
C1    1    0.724796    0.211680    0.416405    11.00000    0.02767    0.02262 =
         0.02268    0.00633   -0.00083   -0.00390
C2    1    0.657585    0.164128    0.421126    11.00000    0.02665    0.02501 =
         0.02722    0.00903    0.00037   -0.00166
C3    1    0.631761    0.312611    0.457928    11.00000    0.03046    0.02979 =
         0.03595    0.00784    0.00346    0.00146
AFIX  43
H1    2    0.659252    0.452172    0.478535    11.00000   -1.20000
AFIX   0
C4    1    0.568291    0.257871    0.464080    11.00000    0.03328    0.04089 =
         0.05013    0.00958    0.01217    0.00638
AFIX  43
H2    2    0.552110    0.358911    0.488868    11.00000   -1.20000
AFIX   0
C5    1    0.526601    0.051530    0.433715    11.00000    0.02579    0.04663 =
         0.05727    0.01493    0.00788   -0.00036
AFIX  43
H3    2    0.483069    0.011410    0.438935    11.00000   -1.20000
AFIX   0
C6    1    0.548452   -0.090065    0.397035    11.00000    0.02678    0.03636 =
         0.04564    0.01214   -0.00237   -0.00730
AFIX  43
H4    2    0.519196   -0.225385    0.376249    11.00000   -1.20000
AFIX   0
C7    1    0.614213   -0.040155    0.389057    11.00000    0.02630    0.02733 =
         0.02829    0.01062   -0.00402   -0.00436
C8    1    0.637731   -0.186192    0.351182    11.00000    0.03246    0.02611 =
         0.02433    0.00902   -0.00647   -0.00812
C9    1    0.704654   -0.136950    0.345953    11.00000    0.03541    0.02276 =
         0.02075    0.00680   -0.00302   -0.00473
C10   1    0.730352   -0.284627    0.308986    11.00000    0.04730    0.02759 =
         0.02240    0.00078   -0.00004   -0.00827
AFIX  43
H5    2    0.701607   -0.417701    0.286801    11.00000   -1.20000
AFIX   0
C11   1    0.794903   -0.239443    0.304772    11.00000    0.05229    0.03235 =
         0.02773   -0.00086    0.00876   -0.00155
AFIX  43
H6    2    0.811001   -0.341521    0.280089    11.00000   -1.20000
AFIX   0
C12   1    0.838439   -0.039974    0.337165    11.00000    0.03787    0.03651 =
         0.03153    0.00088    0.00896   -0.00147
AFIX  43
H7    2    0.883338   -0.007434    0.333717    11.00000   -1.20000
AFIX   0
C13   1    0.816087    0.104725    0.373126    11.00000    0.03041    0.02789 =
         0.02707    0.00199    0.00149   -0.00634
AFIX  43
H8    2    0.845962    0.236588    0.394759    11.00000   -1.20000
AFIX   0
C14   1    0.748789    0.062818    0.379064    11.00000    0.03030    0.02182 =
         0.02087    0.00646   -0.00121   -0.00349
C15   1    0.769591    0.405709    0.450565    11.00000    0.02736    0.02516 =
         0.02426    0.00481    0.00453   -0.00113
C16   1    0.808455    0.562342    0.480712    11.00000    0.02863    0.02521 =
         0.02645    0.00398    0.00646   -0.00297
C17   1    0.853471    0.748070    0.516321    11.00000    0.02696    0.02459 =
         0.02595    0.00260    0.00437   -0.00550
C18   1    0.836069    0.926170    0.550300    11.00000    0.03651    0.02302 =
         0.02469    0.00544    0.00298    0.00079
C19   1    0.894324    1.086001    0.578968    11.00000    0.05524    0.02433 =
         0.02747   -0.00052    0.00149   -0.00828
AFIX  43
H9    2    0.892089    1.219833    0.604218    11.00000   -1.20000
AFIX   0
C20   1    0.953301    1.029535    0.566898    11.00000    0.04350    0.04096 =
         0.03097    0.00324   -0.00032   -0.02156
AFIX  43
H10   2    0.996745    1.119320    0.582434    11.00000   -1.20000
AFIX   0
S1    3    0.940793    0.777512    0.520372    11.00000    0.03178    0.04520 =
         0.03788   -0.00184    0.01027   -0.01353
C21   1    0.593664   -0.383696    0.317436    11.00000    0.04136    0.03255 =
         0.02759    0.00999   -0.00390   -0.01029
C22   1    0.555850   -0.543460    0.287426    11.00000    0.04939    0.03518 =
         0.02785    0.01037   -0.00540   -0.01735
C23   1    0.508707   -0.726494    0.252681    11.00000    0.04030    0.03341 =
         0.02401    0.00625   -0.00126   -0.01383
C24   1    0.440039   -0.767886    0.249047    11.00000    0.05115    0.03997 =
         0.03825   -0.00494    0.01783   -0.01899
C25   1    0.409638   -0.971310    0.211179    11.00000    0.04056    0.04266 =
         0.04693   -0.00391    0.00043   -0.02007
AFIX  43
H11   2    0.362447   -1.028208    0.203724    11.00000   -1.20000
AFIX   0
C26   1    0.452906   -1.077231    0.186670    11.00000    0.05668    0.03325 =
         0.02929   -0.00269   -0.00213   -0.00692
AFIX  43
H12   2    0.439993   -1.214857    0.160141    11.00000   -1.20000
AFIX   0
S2    3    0.533694   -0.935036    0.208891    11.00000    0.04337    0.03607 =
         0.04475    0.01050    0.00933    0.00310
PART 1
C1A   1    0.769263    0.953685    0.554502    10.50000    0.04361    0.02676 =
         0.02413    0.00851    0.01013    0.00567
AFIX  23
H13   2    0.734114    0.934953    0.516267    10.50000   -1.20000
H14   2    0.765046    1.132185    0.567354    10.50000   -1.20000
AFIX   0
C2A   1    0.748142    0.753552    0.596356    10.50000    0.03576    0.03724 =
         0.02658    0.00596    0.00439    0.01229
AFIX  23
H15   2    0.762544    0.577680    0.588925    10.50000   -1.20000
H16   2    0.776820    0.798574    0.635572    10.50000   -1.20000
AFIX   0
C3A   1    0.670520    0.739969    0.593277    10.50000    0.02763    0.04736 =
         0.02756   -0.00641    0.00850    0.00502
AFIX  23
H17   2    0.660088    0.894768    0.612327    10.50000   -1.20000
H18   2    0.640395    0.749064    0.553145    10.50000   -1.20000
AFIX   0
C4A   1    0.650072    0.506389    0.618657    10.50000    0.03014    0.04618 =
         0.04151   -0.00045    0.01438    0.00657
AFIX  23
H19   2    0.659804    0.352475    0.598977    10.50000   -1.20000
H20   2    0.598437    0.512920    0.610760    10.50000   -1.20000
AFIX   0
C5A   1    0.685286    0.465540    0.681400    10.50000    0.03619    0.05022 =
         0.04940    0.01349    0.01794    0.01113
AFIX  23
H21   2    0.736935    0.484755    0.690713    10.50000   -1.20000
H22   2    0.676048    0.286044    0.690853    10.50000   -1.20000
AFIX   0
C6A   1    0.660711    0.650767    0.717750    10.50000    0.02442    0.05623 =
         0.02931    0.00964    0.00610   -0.00355
AFIX  23
H23   2    0.670916    0.830340    0.709062    10.50000   -1.20000
H24   2    0.687885    0.617163    0.757891    10.50000   -1.20000
AFIX   0
C7A   1    0.581824    0.626790    0.708985    10.50000    0.02613    0.03058 =
         0.03670    0.00159    0.00856   -0.00050
AFIX  23
H25   2    0.554618    0.692730    0.670982    10.50000   -1.20000
H26   2    0.569964    0.441417    0.710323    10.50000   -1.20000
PART 2
AFIX   0
C1B   1    0.759452    0.932732    0.556961    10.50000    0.02557    0.03977 =
         0.04172    0.00320    0.01380    0.00769
AFIX  23
H27   2    0.745949    1.114093    0.561017    10.50000   -1.20000
H28   2    0.724131    0.858951    0.522814    10.50000   -1.20000
AFIX   0
C2B   1    0.760129    0.787302    0.605177    10.50000    0.03593    0.06068 =
         0.03333    0.00739    0.01474    0.01586
AFIX  23
H29   2    0.798587    0.848763    0.638893    10.50000   -1.20000
H30   2    0.768130    0.601762    0.599494    10.50000   -1.20000
AFIX   0
C3B   1    0.690688    0.822655    0.613240    10.50000    0.05594    0.10124 =
         0.05045    0.02428    0.02679    0.02674
AFIX  23
H31   2    0.652871    0.767884    0.578438    10.50000   -1.20000
H32   2    0.683808    1.009012    0.619006    10.50000   -1.20000
AFIX   0
C4B   1    0.683265    0.669721    0.663387    10.50000    0.04600    0.09087 =
         0.05798    0.01423    0.02185    0.01273
AFIX  23
H33   2    0.674804    0.485291    0.652520    10.50000   -1.20000
H34   2    0.728290    0.680457    0.695239    10.50000   -1.20000
AFIX   0
C5B   1    0.625672    0.762770    0.682524    10.50000    0.06017    0.10948 =
         0.05939    0.02852    0.02326    0.02349
AFIX  23
H35   2    0.581744    0.769594    0.649547    10.50000   -1.20000
H36   2    0.636775    0.941849    0.696745    10.50000   -1.20000
AFIX   0
C6B   1    0.611794    0.601549    0.728133    10.50000    0.04037    0.07403 =
         0.04741    0.01309    0.01368    0.00007
AFIX  23
H37   2    0.656505    0.565446    0.759022    10.50000   -1.20000
H38   2    0.589552    0.434724    0.712464    10.50000   -1.20000
PART 0

AFIX   0
HKLF 4 1 1 0 0 0 1 0 0 0 1

REM
REM R1 =  0.0415 for    3894 Fo > 4sig(Fo)  and  0.0457 for all    4306 data
REM    370 parameters refined using     72 restraints

END

WGHT      0.0398      1.8596

REM No hydrogen bonds found for HTAB generation

REM Highest difference peak  0.475,  deepest hole -0.477,  1-sigma level  0.044
Q1    1   0.4989 -0.9159  0.2268  11.00000  0.05    0.48
Q2    1   0.6180 -0.0635  0.3637  11.00000  0.05    0.21
Q3    1   0.6040  0.5280  0.6576  11.00000  0.05    0.20
Q4    1   0.4159 -0.6393  0.2502  11.00000  0.05    0.20
Q5    1   0.7396  0.1317  0.3965  11.00000  0.05    0.19
Q6    1   0.7235 -0.0395  0.3606  11.00000  0.05    0.18
Q7    1   0.6645 -0.1301  0.3421  11.00000  0.05    0.18
Q8    1   0.6316  0.0853  0.4020  11.00000  0.05    0.17
Q9    1   0.6409  0.2562  0.4317  11.00000  0.05    0.17
Q10   1   0.7181 -0.2209  0.3337  11.00000  0.05    0.17
Q11   1   0.3797 -0.8337  0.2149  11.00000  0.05    0.17
Q12   1   0.6745 -0.1728  0.3534  11.00000  0.05    0.16
Q13   1   0.7419  0.3051  0.4291  11.00000  0.05    0.16
Q14   1   0.8438  0.8015  0.5397  11.00000  0.05    0.15
Q15   1   0.5998 -0.4326  0.2958  11.00000  0.05    0.15
Q16   1   0.8183  0.4629  0.4637  11.00000  0.05    0.15
Q17   1   0.6042  0.4147  0.7312  11.00000  0.05    0.15
Q18   1   0.7904  0.3809  0.4696  11.00000  0.05    0.15
Q19   1   0.7618  0.5246  0.4712  11.00000  0.05    0.15
Q20   1   0.8795  0.7416  0.5195  11.00000  0.05    0.14
Q21   1   0.8219  0.6816  0.4924  11.00000  0.05    0.14
Q22   1   0.7571 -0.2176  0.2961  11.00000  0.05    0.14
Q23   1   0.6961  0.1799  0.4254  11.00000  0.05    0.14
Q24   1   0.6856  0.2143  0.4132  11.00000  0.05    0.14
Q25   1   0.4787 -0.7208  0.2492  11.00000  0.05    0.14
Q26   1   0.6161 -0.2632  0.3375  11.00000  0.05    0.14
Q27   1   0.5629 -0.4648  0.3207  11.00000  0.05    0.13
Q28   1   0.7753  0.0976  0.3720  11.00000  0.05    0.13
Q29   1   0.5203 -0.2888  0.3647  11.00000  0.05    0.13
Q30   1   0.7851  0.5637  0.4550  11.00000  0.05    0.13
Q31   1   0.7976  0.4365  0.4475  11.00000  0.05    0.13
Q32   1   0.5283  0.0393  0.4073  11.00000  0.05    0.13
Q33   1   0.8600  0.9815  0.5664  11.00000  0.05    0.13
Q34   1   0.4791 -1.2434  0.1598  11.00000  0.05    0.13
Q35   1   0.5819 -0.0246  0.3818  11.00000  0.05    0.13
Q36   1   1.0232  1.0604  0.5729  11.00000  0.05    0.13
Q37   1   0.5400  0.5929  0.6590  11.00000  0.05    0.13
Q38   1   0.9350  0.9804  0.5919  11.00000  0.05    0.12
Q39   1   0.8194 -0.1543  0.3311  11.00000  0.05    0.12
Q40   1   0.5431 -0.4461  0.3057  11.00000  0.05    0.12
Q41   1   0.7832  0.4001  0.4357  11.00000  0.05    0.12
Q42   1   0.5400  0.1773  0.4402  11.00000  0.05    0.12
Q43   1   0.4428 -0.8113  0.2650  11.00000  0.05    0.12
Q44   1   0.5837 -0.9408  0.2335  11.00000  0.05    0.12
Q45   1   0.8058 -0.1138  0.3121  11.00000  0.05    0.12
Q46   1   0.6124  0.4048  0.6148  11.00000  0.05    0.12
Q47   1   0.5859  0.8999  0.6563  11.00000  0.05    0.12
Q48   1   0.6546  0.6083  0.5679  11.00000  0.05    0.11
Q49   1   0.5066 -0.8121  0.2677  11.00000  0.05    0.11
Q50   1   1.0560  1.3581  0.5951  11.00000  0.05    0.11
;
_shelx_res_checksum              97325

_shelx_hkl_file                  
;
  -3   0   1 5975.27   65.80
  -3   0   1 5784.80   44.42
  -3   0   1 5961.68   65.03
  -3   0   1 6084.88   53.62
  -1   0  -319714.94  173.69
   1   0   319792.94  145.66
  -3   0   2   50.77   16.59
  -3   0   2   16.22   12.34
  -3   0   2   17.30   13.56
  -3   0   2   15.32   11.97
   2   0   2 1084.44   46.15
  -2   0  -2 1104.69   54.94
   3   0   0   32.84   22.52
  -3   0   0   72.74   26.57
  -3   0   0   58.58   32.98
  -3   0   0   16.62    7.04
  -1   0   4   95.51   24.74
  -1   0   4   88.43   22.10
   1   0  -4  127.51   22.71
  -3   0   385944.47  294.17
  -3   0   385713.08  285.90
  -2   0   4 5338.01   59.26
   2   0  -4 5856.50  109.40
   0   0  -414492.65  136.03
   0   0   414625.28  122.62
   3   0   168886.22  271.55
  -3   0  -167416.86  295.47
  -3   0  -167731.33  284.87
   3   0  -4   36.04    9.05
  -3   0   4   54.39   18.98
   2   0   3   46.84   26.57
  -2   0  -3   -3.33   48.43
  -2   0  -3   11.30   18.74
  -1   0  -4   12.49  104.01
   1   0   4    3.02    5.01
   0   1   0  160.05   22.73
   0  -1   0  215.04   34.47
   0  -1  -1128998.9  512.37
   0  -1  -1132338.8  453.17
   0  -1   1128839.6  472.14
   0   1   1129419.6  447.67
   0   1  -1129657.0  407.87
   0  -1   1132129.2  445.99
  -4   0   2301851.4  830.15
  -4   0   2304181.7  874.30
  -4   0   2305944.7  888.83
  -4   0   2302498.8  831.23
  -1   0   514685.18  146.93
  -1   0   514860.44  134.10
   1   0  -514782.43  130.50
   1  -1   0 4632.33   61.28
  -1  -1   0 4709.25   82.17
  -1  -1   0 4690.84   73.42
   1   1   0 4679.12   71.40
  -1   1   0 4557.46   63.76
  -1  -1   0 4540.23   70.51
  -4   0   1   24.12   19.18
  -4   0   1   87.62   25.14
  -4   0   1    9.66    8.73
  -4   0   1   10.06   10.51
  -1  -1   1 2377.99   61.10
   1   1  -1 2380.60   61.74
  -1   1   1 2316.18   49.43
   1   1  -1 2215.54   33.61
  -1  -1   1 2374.73   66.21
   1  -1  -1 2279.46   47.00
  -2   0   5  140.70   29.07
   2   0  -5   91.34   14.23
   2   0  -5  256.26   64.36
  -2   0   5  208.45   30.34
  -3   0  -2  191.66   45.40
   3   0   2   49.61   25.35
  -4   0   3  212.89   26.40
  -4   0   3  128.97   24.51
  -4   0   3  211.76   44.03
  -4   0   3  178.27   35.84
   1  -1   1223283.8  661.63
  -1  -1  -1223044.1  706.00
   1  -1   1221729.2  728.03
  -1  -1  -1223129.7  704.28
  -1   1  -1220352.2  669.72
  -1   1  -1218905.4  690.29
   1   1  -2126136.3  383.53
   1  -1  -2125337.5  565.95
  -1  -1   2125137.1  448.53
   0   0  -5  167.55   33.95
   0   0   5   92.90   21.15
   4   0   0 9763.98  111.26
  -4   0   0 9932.89  139.71
  -4   0   0 9833.56  117.42
  -4   0   0 9741.43   83.77
   0   1   262877.45  307.30
   0   1  -263079.46  252.43
   0   1   262461.96  267.11
   0  -1   263411.38  297.65
   0  -1   263412.32  269.92
  -3   0   5 1304.03   41.90
   3   0  -5 1354.02   98.89
   2   1  -117147.30  167.66
  -2  -1   116806.49  171.27
  -2   1   117207.58  167.90
   2  -1  -116964.35  180.01
   2  -1  -117473.84  146.14
  -2   1   116983.99  167.24
  -2  -1   0 4044.85   85.54
   2   1   0 3913.03   76.37
  -2   1   0 3779.87   69.49
  -2   1   0 3814.98   73.14
   2  -1   0 3875.20   50.09
   4   0  -4  569.30   41.45
  -4   0   4  516.64   28.67
   4   0  -4  610.81   89.65
  -4   0   4  534.61   32.70
  -2  -1   288159.60  354.49
   2   1  -290478.29  260.03
   2   1  -288882.59  363.49
  -2   1   288091.74  329.45
   2  -1  -290735.14  380.38
  -2   1   291303.49  362.59
  -1   1  -2 5972.57   79.97
  -1  -1  -2 5931.64   99.73
   1  -1   2 5916.94   97.58
   1  -1   2 5974.66   69.66
  -1   1  -2 6144.37   90.72
   1   1   2 5856.37  103.59
   1   1   2 5850.19   71.78
  -2   0  -4982602.4 1017.91
  -1   1   3 6513.41  102.09
   1  -1  -3 6211.25   87.86
   1  -1  -3 5901.50  135.70
  -1   1   3 6381.50   91.66
   1   1  -3 6489.18   81.83
  -1  -1   3 6469.43   93.36
  -1  -1   3 6817.80   99.97
   4   0   1   20.27   25.25
  -4   0  -1   15.75    9.11
  -4   0  -1  140.13   41.80
  -4   0  -1   30.55   29.73
   2   1   112962.01  155.05
  -2  -1  -113546.47  157.98
  -2  -1  -113449.32  133.37
   2  -1   113187.75  120.67
  -2   1  -113241.13  145.25
  -2   1  -113088.21  141.02
   0   1   344160.06  256.45
   0   1   344182.07  213.57
   0  -1  -344971.41  297.77
   0  -1  -344281.98  242.50
   0   1  -345524.92  223.40
   0  -1   344787.72  224.35
   0   1  -344466.94  240.23
   0  -1   344665.79  243.91
   3   0   3186273.1  619.30
  -3   0  -3183990.9  644.63
  -1   0  -5505155.2 1421.02
  -2   1   3 7338.84   95.18
   2  -1  -3 7178.92  105.66
   2  -1  -3 7375.56  167.14
  -2  -1   3 7350.07   99.16
   2   1  -3 7269.28   78.75
  -2   0   6162723.4  551.62
   2   0  -6162185.2  469.56
   2   0  -6161303.5  689.51
   1   0  -6   86.87   25.59
  -1   0   6  139.78   24.74
  -1   0   6  143.89   37.21
   4   0  -5   56.43   13.73
  -4   0   5   13.58   22.14
  -4   0   5   89.70   29.07
  -3   1   1 1732.47   52.23
   3  -1  -1 1798.70   30.65
   3  -1  -1 1798.00   70.34
  -3  -1   1 1765.17   61.76
  -3   1   1 1728.87   69.59
   3   1  -1 1768.89   50.84
   1   1   3247901.7  842.04
   1   1   3247294.5  731.76
  -1   1  -3249661.5  785.37
  -1   1  -3252519.0  805.77
   1  -1   3250510.8  753.86
  -3   1   242399.32  178.84
   3  -1  -243010.99  248.55
  -3   1   243602.80  252.80
   3   1  -243627.35  235.71
  -3   1   242443.26  221.91
  -3  -1   241725.88  223.91
   2   1   2409104.5 1126.49
  -2   1  -2409607.7 1177.17
  -2   1  -2408791.8 1193.61
   2  -1   2410023.7 1123.48
  -5   0   2   11.76   16.56
  -5   0   2   15.52   19.93
  -5   0   2   58.08   36.57
  -5   0   2   35.92   14.85
   3   0  -6    2.37   62.89
   3   0  -6   -3.16    4.08
  -3   0   6   21.49   25.03
   3   1   0115452.7  410.58
   3  -1   0118349.1  358.82
  -3   1   0118728.5  460.81
  -3  -1   0117317.9  348.46
  -3  -1   0115945.1  456.48
  -1   1   4106393.3  395.26
   1   1  -4105834.7  433.18
   1   1  -4107086.6  400.26
   1  -1  -4108216.7  553.51
   1  -1  -4108149.4  427.65
  -1  -1   4107659.9  420.69
  -1  -1   4106327.6  414.49
  -1   1   4105654.9  447.22
  -5   0   348908.49  212.03
  -5   0   349059.37  214.49
  -4   0  -2144145.0  540.11
  -5   0   174037.23  257.80
  -5   0   175137.62  329.16
  -5   0   174065.09  341.24
   0   0   6 8554.64   93.36
   0   0  -6 8280.28  105.91
   3   1  -351541.99  274.14
  -3   1   350844.44  273.80
   3   1  -350920.95  193.61
   3  -1  -351188.67  268.70
  -3   1   351179.79  212.11
  -3  -1   352270.81  250.04
  -2   1   416853.37  167.69
   2   1  -417314.25  161.66
  -2   1   417435.08  169.94
  -2  -1   416906.79  165.64
   2  -1  -417340.91  177.13
   2  -1  -416650.27  249.54
   0  -1   4447369.3 1303.41
   0  -1  -4442659.9 1404.08
   0   1  -4450263.9 1312.19
   0   1  -4452341.4 1294.90
   0  -1   4445437.2 1268.50
   0   1   4444147.5 1318.72
  -5   0   4   14.38   16.37
   5   0  -4   87.75   28.30
  -5   0   4   -6.86   26.63
  -5   0   4    6.18   13.32
  -3   1  -121264.72  198.17
  -3   1  -121305.25  212.73
   3  -1   121133.36  169.50
  -3  -1  -121606.65  183.73
   3   1   121111.31  183.52
   5   0   0  -13.35   19.63
  -5   0   0  -66.40   35.20
  -5   0   0    0.59    9.12
  -5   0   0  -10.58   30.29
   2   0   5   19.45   10.44
   2   0   5  -38.67   33.73
  -2   0  -5  -51.52   80.48
  -2   0  -5    0.24   47.20
   3   0   4   64.87   32.74
  -3   0  -4   25.87   41.80
  -3   0  -4   15.78    9.39
  -3   0  -4   32.38   40.57
  -4   0   6146792.7  503.38
   4   0  -6149338.9  708.01
  -3   1   419506.85  173.12
   3   1  -419436.05  205.78
   3   1  -420287.79  183.98
  -3  -1   418914.13  178.31
   3  -1  -419511.00  290.10
   3  -1  -419242.15  192.62
  -2  -1  -3507687.6 1473.68
   2  -1   3518795.3 1535.83
  -2   1  -3518982.8 1502.52
  -2   1  -3519604.8 1458.68
   2  -1   3511473.6 1396.40
   2   1   3509802.2 1375.41
  -1  -1  -4128056.1  504.44
   1  -1   4128041.9  463.01
   1  -1   4129149.9  523.53
  -1   1  -4128211.5  500.54
   1   1   4129507.2  437.44
   1   1   4130274.1  544.21
  -1   0  -6   25.36   35.98
   1   0   6 -183.48   78.06
   5   0  -565551.65  251.03
   5   0  -566888.14  454.32
  -5   0   567590.59  289.60
  -5   0   566621.50  280.40
   4   1  -232025.86  201.47
  -4  -1   231529.49  212.95
  -4   1   231422.04  177.51
   4  -1  -231351.49  206.40
  -4   1   231135.23  198.07
  -1   1   5 3034.64   70.65
  -1  -1   5 3261.47   74.00
   1  -1  -5 3238.14   69.55
   1  -1  -5 3367.38  116.92
   1   1  -5 3352.42   73.48
   1   1  -5 3315.24   83.60
  -1   1   5 3195.43   77.60
  -1  -1   5 3118.05   68.80
  -2   0   7   -1.27   20.40
   2   0  -7   -7.68   13.64
  -2   0   7  -31.72   26.91
   2   0  -7 -110.98   65.29
   4  -1  -1 1804.18   24.31
  -4  -1   1 1760.58   59.62
   4  -1  -1 1735.36   64.11
  -4  -1   1 1807.58   60.88
   4   1  -1 1780.33   50.73
  -4  -1   1 1752.95   44.00
  -4   1   1 1741.96   60.08
  -4   1   1 1768.07   51.93
  -2   1   5202296.7  658.14
   4   0   3  145.52   35.17
  -4   0  -3   82.99   37.15
  -3   1  -230330.92  171.97
   3  -1   231079.52  138.83
  -3  -1  -231343.86  173.73
  -3   1  -230626.74  201.70
   3   1   230290.45  143.17
  -5   0  -1 9854.76  129.97
   5   0   1 9836.98  123.02
  -5   0  -1 9886.93   83.44
  -5   0  -1 9995.68  140.71
  -1   0   713829.62  158.73
   1   0  -713800.84  140.46
  -1   0   714026.98  141.32
   4   1  -3  976.21   37.95
  -4  -1   3  864.85   41.87
   4   1  -3  961.06   49.92
  -4  -1   3  954.85   51.43
  -4   1   3  943.48   46.64
  -4   1   3  926.15   44.99
  -4   1   3  942.59   46.92
   4  -1  -3  930.78   66.67
  -3   0   778332.08  343.88
   0   1   5812915.8  792.82
   0  -1  -5812968.1 1288.62
   0   1   5805890.7 2234.14
   0  -1   5807212.7 2210.20
   0   1  -5807518.4 2214.08
   0   1  -5809082.6 2212.33
  -4   1   034134.22  229.98
   4   1   034769.01  187.06
   4  -1   034688.83  135.41
  -4   1   034147.31  199.81
  -4  -1   035116.36  271.19
   4  -1   034670.04  250.54
  -4  -1   034252.29  225.04
  -4  -1   033895.85  156.52
   3  -1  -524311.88  331.56
  -3   1   524994.86  216.81
   3  -1  -525806.28  235.52
   3   1  -525680.33  235.39
  -3  -1   524813.93  214.66
   4   1  -442849.36  219.40
  -4  -1   441637.85  217.37
   4   1  -442052.99  262.18
  -4  -1   442068.56  253.64
  -4   1   440990.52  229.34
  -4   1   440901.78  254.76
  -4   1   441632.28  176.09
   4  -1  -442307.16  247.04
   0   0  -7  -47.39   25.66
   0   0   7   19.81   11.23
   2  -1   4394134.4 1245.83
   2   1   4386469.0 1065.70
  -2   1  -4389055.3 1145.91
  -2  -1  -4388162.7 1197.76
  -2  -1  -4395571.7 1245.90
  -2   1  -4389922.0 1218.71
   5   0  -6    5.40    7.32
  -5   0   6   -1.58   23.35
  -5   0   6   27.02   22.63
  -6   0   3    9.61   27.84
  -6   0   3   -5.13    9.72
  -6   0   3  -22.84   25.16
  -6   0   3   -5.93   17.33
  -6   0   2 8544.34  144.97
  -6   0   2 8805.41  144.23
  -6   0   2 8538.84   92.83
  -6   0   2 8418.27  118.82
   4   1   1  937.79   65.73
   4   1   1  931.67   37.67
  -4  -1  -1  890.34   64.98
  -4  -1  -1  947.46   56.76
  -4   1  -1  921.70   53.65
   4  -1   1  907.19   25.83
  -4   1  -1  932.76   47.37
  -4   0   7  127.61   34.44
   4   0  -7   78.37   60.98
  -5   0  -2   33.39   21.06
  -5   0  -2   47.37    6.01
  -5   0  -2   20.21   34.34
   5   0   2   81.21   39.72
   3   0   544915.71  262.91
  -3   0  -544949.95  283.81
  -3   0  -545165.81  301.81
  -3   0  -545095.55  180.36
   3  -1   314950.78  145.72
   3  -1   314537.77  194.35
  -3  -1  -314938.93  170.78
  -3   1  -314621.58  156.32
  -3   1  -314970.46  180.57
   3   1   314568.31  132.84
  -1  -1  -5451205.4 1347.44
   1   1   5448967.5 1238.59
   1   1   5456761.9 1404.45
  -1   1  -5453546.2 1366.82
  -1   1  -5448087.0 1315.32
   1  -1   5449320.9 1363.06
   1  -1   5459736.1 1321.37
   2   0   622122.18  224.95
  -2   0  -621375.81  222.60
   2   0   620907.35  172.70
  -2   0  -621856.41  252.30
  -6   0   470716.51  306.00
  -6   0   470426.96  338.23
  -6   0   471637.76  291.67
   6   0  -1  -42.59   20.97
  -6   0   1   -5.58   19.15
  -6   0   1  -12.97   29.23
  -6   0   1  -21.50   11.31
  -2  -1   6157493.6  546.46
   2  -1  -6158517.5  568.79
   2  -1  -6160811.8  785.08
   2   1  -6159272.5  601.37
   2   1  -6158655.1  622.46
  -2   1   6159160.7  553.62
  -2   1   6161765.2  586.56
  -1   1   6149848.7  518.23
  -1   1   6149411.3  573.97
   1  -1  -6150199.2  560.45
  -1  -1   6151168.4  566.59
   1   1  -6153303.8  599.55
   1   1  -6151612.8  592.08
  -1  -1   6151955.2  554.24
  -4   1   5 7450.07   87.63
   4  -1  -5 7910.71  114.37
   4  -1  -5 7476.36  205.90
  -4  -1   5 7546.06  120.32
  -4  -1   5 7594.42   98.57
   4   1  -5 7554.07  126.35
   4   1  -5 7760.78  117.75
  -4   0  -420438.93  228.52
   4   0   420230.47  206.99
  -5  -1   261610.84  324.68
  -5  -1   261927.76  313.38
   5   1  -261638.26  303.11
   5  -1  -262147.21  342.80
  -5   1   261285.30  294.79
  -3   1   6  218.97   38.03
   3  -1  -6  313.11   60.65
  -3   1   6  245.93   34.68
  -3  -1   6  234.85   25.01
   3   1  -6  146.54   48.69
  -6   0   5  128.74   24.72
   6   0  -5  107.16   25.65
  -6   0   5   60.68   42.25
   6   0   0 9549.19  124.15
  -6   0   0 9783.30  142.36
  -6   0   0 9720.19  136.63
  -6   0   0 9560.50  104.72
   1   0   717788.10  162.58
  -1   0  -717590.79  192.22
  -5  -1   3 3473.72  131.15
  -5  -1   3 3545.37   82.30
   5   1  -3 3332.60   78.09
   5   1  -3 3363.19   69.59
   5  -1  -3 3398.16   79.60
  -5   1   3 3303.38   66.32
   4   1   2 3618.73   51.82
  -4   1  -2 3610.14   67.07
   4   1   2 3668.24   98.72
   4  -1   2 3596.01   51.47
  -4  -1  -2 3675.79   88.07
  -4  -1  -2 3631.25   71.83
  -4   1  -2 3478.75   89.21
  -2   0   824666.46  221.83
   2   0  -824105.05  305.71
   2   0  -823726.49  199.87
  -2   0   824571.44  239.42
  -5  -1   1 1008.10   58.77
  -5  -1   1 1096.25   54.49
   5  -1  -1 1029.99   61.66
  -5  -1   1  982.36   44.63
   5   1  -1 1072.72   52.92
  -5   1   1  998.18   48.35
   5  -1  -1  992.70   22.20
   0   1   642762.15  215.98
   0  -1  -642243.29  337.38
   0  -1  -643142.16  260.62
   0   1   643138.95  280.56
   0   1  -643148.47  280.50
   0   1  -643096.82  266.03
   0  -1   642681.67  263.28
   0  -1   643260.77  253.91
  -3   0   8    8.78   26.87
   3   0  -8   -6.61    8.76
   3   0  -8   15.41   70.20
  -3   0   8   13.98   12.20
  -1   0   8   -0.18   30.12
   1   0  -8    5.42   20.11
  -1   0   8   -6.03   19.98
  -5   0   711808.77  139.24
   5   0  -711102.15  220.16
   5   0  -711938.17   90.26
  -5   0   711562.47  137.07
  -5   1   4   13.01   25.01
   5   1  -4   72.85   34.72
  -5  -1   4   31.00   22.44
   5  -1  -4   79.80   32.27
  -5  -1   4   80.13   44.60
  -5   1   4   51.17   12.77
   5   1  -4   38.18   22.37
   5   1   028377.95  239.54
  -5  -1   027786.34  284.41
  -5  -1   028265.35  276.72
  -5  -1   027839.07  226.10
  -5   1   027607.75  243.64
   5  -1   028194.35  203.95
   5  -1   028068.08  292.21
  -5   0  -313569.99  175.38
   5   0   314128.71  165.52
  -2  -1  -5  406.57   47.30
  -2  -1  -5  415.27   81.23
  -2   1  -5  398.95   50.36
  -2   1  -5  408.42   87.32
   2   1   5  406.79   55.18
   2  -1   5  393.35   55.22
   2  -1   5  446.68   86.47
   3  -1   4 3920.16   64.47
   3   1   4 3834.42   50.78
  -3   1  -4 3985.11   75.00
  -3   1  -4 4013.29   92.29
  -3  -1  -4 4039.38   95.97
   3  -1   4 3880.72  101.20
   4  -1  -6  -41.30   76.42
  -4   1   6  191.21   32.67
  -4  -1   6  108.37   33.10
   4  -1  -6  144.64   29.33
  -4  -1   6   88.79   24.84
   4   1  -6  145.26   50.69
   4   1  -6  173.63   41.23
   6   0  -6 5313.14  164.83
   6   0  -6 5198.97   64.83
  -6   0   6 5388.93   76.33
  -6   0   6 5412.88   81.63
  -6   0  -1   58.62   11.70
  -6   0  -1   59.58   33.75
   6   0   1   25.57   26.54
  -6   0  -1   42.95   33.22
  -1  -1  -6203596.2  835.80
  -1  -1  -6205378.1  740.76
   1   1   6207654.7  784.02
  -1   1  -6205136.6  715.87
  -1   1  -6206018.5  771.72
   1  -1   6208031.5  713.29
   1  -1   6207957.7  791.57
   0   0   885663.86  340.74
   5  -1  -5 3741.64   74.43
  -5   1   5 3861.42   48.43
  -5   1   5 3832.40   79.49
   5   1  -5 3706.04   95.50
  -5  -1   5 3884.88   66.07
  -5  -1   5 3753.86   82.62
   5   1  -5 3697.89   81.82
   2   1  -741405.60  284.47
  -2   1   741690.56  259.83
  -2  -1   741718.92  241.29
   2  -1  -742040.96  389.77
   2  -1  -741818.24  244.64
  -2   1   741519.91  233.11
   2   1  -740921.05  281.81
   3   0   6   47.86   32.63
  -3   0  -6  -37.30   38.04
  -3   0  -6   -8.90   44.55
  -3   0  -6    3.51    9.26
   4  -1   324129.98  209.34
   4   1   323337.53  269.07
  -4   1  -323541.80  217.72
   4   1   323544.94  190.86
  -4   1  -323697.04  253.35
  -4  -1  -324100.77  237.33
   4  -1   323362.15  271.51
   5   1   126142.99  287.58
   5   1   126680.75  220.24
  -5  -1  -127916.65  239.24
  -5  -1  -128033.79  280.68
  -5   1  -126698.41  237.28
   5  -1   126658.78  290.88
   5  -1   127675.54  212.44
   1  -1  -7104572.0  443.44
  -1   1   7104560.3  405.65
  -1   1   7106390.1  485.04
  -1  -1   7105857.0  459.86
  -1  -1   7103161.9  435.87
   1   1  -7105250.2  480.81
   1   1  -7104594.7  494.91
  -3   1   742015.86  246.59
   3  -1  -741789.68  239.31
   3  -1  -742835.84  414.77
  -3   1   741911.70  240.27
   3   1  -740034.98  287.63
   3   1  -741668.90  282.29
   4   0   5  -12.88   32.69
  -4   0  -5   12.16   14.23
  -4   0  -5   53.90   43.10
  -4   0  -5    5.01    3.94
  -2   0  -7  -80.81   39.29
  -2   0  -7  -59.70   47.81
   2   0   7  -12.57   13.37
   2   0   7   16.42   35.58
  -7   0   3102183.7  445.99
  -7   0   3103437.7  392.30
  -7   0   3102781.7  467.48
  -7   0   3101497.0  379.51
  -7   0   2  226.52   38.25
  -7   0   2  122.55   70.15
  -7   0   2  238.51   32.48
  -7   0   2  224.08   39.59
  -7   0   4    7.23   13.78
  -7   0   4    4.81   20.32
  -7   0   4   33.53   18.45
  -7   0   4  -21.56   20.64
  -5   0   8  160.20   34.71
   5   0  -8  116.75   67.10
   0   1  -763569.16  345.26
   0  -1   764377.57  337.35
   0   1  -763784.12  376.69
   0  -1  -763574.24  448.58
   0   1   763958.85  362.43
   0  -1  -762504.64  362.17
   0   1   763420.07  282.42
   0  -1   763533.43  344.42
  -6   0   7   27.84   27.26
  -6   0   7   -1.87   20.42
   6   0   2 2087.97   64.73
  -6   0  -2 2018.36   75.65
  -6   0  -2 2068.45   26.84
  -6   0  -2 2166.18   72.00
   5   1  -634797.95  266.67
  -5   1   634646.37  223.71
  -5  -1   635658.19  247.92
  -5  -1   635471.05  190.84
   5   1  -635979.82  254.63
  -5   1   636107.24  182.22
   5  -1  -636609.73  228.37
  -6   1   328227.89  255.41
   6   1  -328945.82  274.48
   6  -1  -328992.88  287.94
  -6  -1   329246.14  210.56
  -6  -1   329412.00  196.15
  -6  -1   329590.47  138.62
  -6  -1   2  190.67   22.22
  -6  -1   2  219.92   48.81
   6  -1  -2  291.03   49.23
  -6  -1   2  202.83   42.03
   6   1  -2  262.39   42.91
  -6   1   2  230.30   45.83
   4   1  -747505.84  309.44
  -4  -1   746193.48  218.84
   4  -1  -747233.41  255.10
  -4   1   746987.72  247.67
  -4  -1   747365.85  290.74
  -5   0  -4   81.22   40.71
   5   0   4  120.85   43.46
  -7   0   1 1117.31   35.72
  -7   0   1 1165.41   60.67
  -7   0   1 1084.33   79.98
   7   0  -1  993.37   43.95
  -2   0   9  -32.43   30.50
  -2   0   9  -34.52   21.37
   2   0  -9  -30.69   69.18
   2   0  -9  -16.24   15.50
  -1   0  -8  120.31   39.89
   1   0   8  118.41   24.06
  -7   0   517790.55  173.35
  -7   0   518394.83  181.70
  -7   0   518616.37  205.41
   7   0  -517612.50  186.02
   3   0  -9  734.81   30.67
  -3   0   9  742.29   51.42
  -3   0   9  775.78   46.20
   3   0  -9  671.43   71.36
  -5  -1  -2 8388.34  140.16
   5   1   2 8697.66   94.92
   5   1   2 8140.22  158.81
  -5  -1  -2 8607.29  118.18
  -5   1  -2 8553.62  111.24
   5  -1   2 8434.94   94.51
  -3   1  -5 5384.41   85.01
  -3   1  -5 5539.17  111.97
  -3  -1  -5 5811.43  119.60
   3  -1   5 5628.87   86.29
   3  -1   5 5497.23  126.31
   3   1   5 5392.59   57.90
  -3  -1  -5 5521.22  150.78
  -2   1  -611241.16  169.75
  -2  -1  -611018.57  158.66
  -2  -1  -611043.76  183.57
   2   1   610927.93  112.05
  -2   1  -611123.62  144.60
   2  -1   611084.56  142.30
   2  -1   611338.26  173.40
  -6  -1   4 6551.78  114.00
   6   1  -4 6743.84  120.06
   6   1  -4 6291.69  109.69
  -6   1   4 6294.10   92.79
   6  -1  -4 6429.83  113.65
  -6  -1   4 6344.16   91.50
   6  -1  -115494.04  203.62
  -6  -1   115667.96  190.72
   6   1  -115253.73  161.24
  -6   1   115696.57  166.60
   6  -1  -115721.84  111.68
  -6  -1   115803.11  149.47
  -6  -1   115843.37  193.15
   1   0  -911108.42  134.02
  -1   0   911412.47  158.15
  -1   0   911688.35  134.87
   4   1   4 1260.40   31.47
   4   1   4 1140.61   72.11
  -4  -1  -4 1236.37   65.57
   4  -1   4 1164.92   83.09
  -4   1  -4 1130.04  124.32
  -4   1  -4 1224.93   47.40
   4  -1   4 1160.90   41.36
  -4   0   9  -25.53   26.47
  -4   0   9    3.80   16.96
   4   0  -9   -0.41   60.54
   4   0  -9   -1.21    6.02
  -7   0   0   34.75   18.21
  -7   0   0   21.02   31.48
  -7   0   0    6.26    5.40
   7   0   0   11.73   22.58
  -6  -1   5 4607.12   96.04
   6  -1  -5 4410.37   84.94
  -6  -1   5 4501.44   74.95
  -6   1   5 4430.47   45.05
   6   1  -5 4431.16  101.54
  -6   1   5 4510.28   80.53
   6  -1   058159.30  201.17
  -6   1   058340.38  283.96
   6   1   059065.20  267.63
  -6  -1   056726.58  340.48
   6  -1   057657.18  379.13
  -6  -1   057343.74  370.89
   1   1   7 3542.23   57.95
   1  -1   7 3647.65   97.82
   1  -1   7 3495.62   77.34
   1   1   7 3569.41   95.20
  -1  -1  -7 3541.15   85.02
  -1  -1  -7 3503.27  116.70
  -1   1  -7 3639.63  160.59
  -1   1  -7 3696.94   87.26
  -7   0   6    4.82   10.68
   7   0  -6    5.27    9.35
  -7   0   6  -12.35   18.65
   7   0  -6  -36.84   67.30
  -2   1   870640.51  327.55
  -2   1   869638.84  363.81
  -2  -1   871383.58  331.17
   2   1  -870002.17  405.22
   2  -1  -870883.16  343.59
   2  -1  -869306.91  512.66
  -3   1   839454.34  251.46
  -3   1   839352.78  237.37
   3   1  -838684.15  292.77
   3   1  -839428.62  299.00
   3  -1  -838649.85  232.84
  -3  -1   838768.52  211.96
   3  -1  -840565.01  414.41
  -1  -1   8 7977.59  121.52
   1  -1  -8 8165.54  124.90
   1   1  -8 8148.38  150.09
   1   1  -8 8010.39  138.67
  -1   1   8 8249.08  110.25
   1  -1  -8 8115.78  188.54
  -1   1   8 8121.76  137.79
  -1  -1   8 8076.57  127.98
   5   1  -7  140.05   43.91
  -5  -1   7  211.60   23.75
  -5  -1   7  234.10   50.07
  -5   1   7  160.72   27.67
   5  -1  -7  208.55   29.21
   5   1  -7  200.21   53.14
  -6   0   8   75.39   35.56
   6   0  -8   66.16    8.08
   6   0  -8   -2.28   66.10
  -6   0   8  256.66   59.16
  -6   0  -3  -46.61   41.35
   6   0   3   10.02   30.38
  -6   0  -3   78.21   37.80
   3   0   7  520.69   54.39
  -3   0  -7  445.05   30.46
  -3   0  -7  483.74   67.36
  -3   0  -7  565.12   87.58
   0   0  -9  119.29   38.92
   0   0   9  179.80   31.97
   4   0   6 4887.77  101.53
  -4   0  -6 5011.22  237.43
  -4   0  -6 4875.37  117.85
  -4   0  -6 4808.62   51.51
  -5  -1  -3 4803.58   88.96
   5  -1   3 4836.94   68.26
   5   1   3 4639.86  117.07
  -5  -1  -3 4527.48  157.80
  -5   1  -3 4666.25   73.85
   5   1   3 4649.16   52.22
  -5   0   954350.47  299.05
   5   0  -954136.08  453.06
   6   1  -6 1754.43   73.89
  -6  -1   6 1793.78   49.05
   6  -1  -6 1809.92   56.56
  -6   1   6 1827.72   38.62
  -6  -1   6 1833.38   73.51
  -6   1   6 1784.80   59.68
   6   1  -6 1748.94   81.98
  -4   1   8 6934.80  108.71
   4   1  -8 7041.26  145.47
  -4   1   8 6821.01  110.37
  -4  -1   8 6824.92  124.88
   4  -1  -8 6574.69  220.62
   4  -1  -8 6725.83  100.51
  -4  -1   8 6631.82   87.64
  -6  -1  -112215.49  141.06
  -6  -1  -112131.30  183.09
   6  -1   112354.68  195.34
   6   1   111949.22  135.04
  -6   1  -112142.77  138.46
   6  -1   112332.06  115.24
   6   1   111579.72  183.64
  -7   0  -1125314.4  381.69
  -7   0  -1126753.4  551.75
   7   0   1124215.1  508.60
  -7   0  -1127467.0  594.58
  -2   0  -833898.27  305.10
   2   0   833450.11  190.06
  -2   0  -834535.13  259.46
   2   0   834365.80  256.13
   0  -2   0  368.06   44.00
   0   2   0  262.58   51.87
   0   2   0  354.79   82.19
   0  -2   0  315.65   39.72
   7   0  -716158.43  154.72
   7   0  -716163.04  290.02
  -7   0   716357.47  177.45
  -7   0   716378.94  172.14
  -5   0  -521523.13  157.10
  -5   0  -522396.63  261.97
   5   0   521243.25  230.04
   0  -1   820877.59  227.99
   0  -1   820450.42  230.73
   0   1   820806.66  195.31
   0   1  -820840.87  232.66
   0   1   820266.73  235.97
   0   1  -820682.55  250.56
   0  -1  -820261.27  293.01
   0  -1  -820718.17  234.07
   0  -2  -1  499.50   93.70
   0  -2   1  477.38   44.16
   0   2   1  577.12  125.31
   0   2  -1  542.72   86.31
   0  -2   1  479.00   57.97
  -1  -2   0  375.52   81.01
  -1   2   0  328.27   59.00
  -1  -2   0  354.39   69.53
   1  -2   0  328.04   43.41
   1   2   0  289.86   45.68
  -1   2   1 1205.17  101.32
  -1  -2   1 1213.39   64.40
   1  -2  -1 1230.70   56.89
  -1  -2   1 1163.09   66.03
  -1   2   1 1292.76  101.30
   1   2  -1 1230.37   36.63
   1   2  -1 1272.87   88.73
  -3  -1  -6  469.41   68.66
  -3  -1  -6  411.93   44.14
   3  -1   6  573.30   46.61
   3  -1   6  568.65   73.21
  -3   1  -6  573.08   43.25
   3   1   6  579.74   25.46
  -3   1  -6  523.67   68.10
   1   2   1  855.91   53.89
   1  -2   1  905.92   53.42
  -1  -2  -1  928.87   56.93
   1  -2   1  864.69   66.85
  -1  -2  -1  934.16   65.44
  -1  -2  -1  860.79   64.07
  -1   2  -1  940.53   45.47
   4   1   5 9316.15   91.49
  -4  -1  -5 9607.62  157.95
  -4   1  -5 9430.44  170.42
  -4   1  -5 9491.58  124.10
   4   1   5 9610.41  168.05
   4  -1   5 9330.16  125.10
   4  -1   5 9782.66  182.21
  -2   1  -7 2093.40   61.79
   2   1   7 2234.11   45.26
   2  -1   7 2092.42   81.87
   2  -1   7 2163.83   70.86
  -2  -1  -7 2184.67   83.65
  -2  -1  -7 2206.61   97.90
  -2   1  -7 2301.52   88.01
   1   2  -238015.71  278.27
  -1  -2   238291.35  266.68
   1  -2  -238613.77  254.11
  -1   2   238059.98  267.42
  -1  -2   236822.27  285.95
   1   2  -237725.26  195.27
   0  -2  -226621.62  318.08
   0   2   227154.90  272.36
   0   2  -227293.69  242.68
   0  -2   227420.48  268.76
   0  -2  -227867.22  282.15
   0  -2   228506.15  301.80
   3   0 -10    8.61    8.69
  -3   0  10   -7.31   23.25
   3   0 -10  -65.20   73.22
  -3   0  10   37.70   32.12
  -8   0   3   44.15   11.46
  -8   0   3   46.48   16.18
  -8   0   3   76.82   32.77
  -8   0   3   17.70   20.05
   7   1  -3  624.61   47.93
  -7   1   3  540.66  110.18
  -7  -1   3  590.95   54.68
   7  -1  -3  619.45   59.26
  -7  -1   3  623.23   56.96
  -7   1   3  611.63  153.23
  -7  -1   3  507.19   50.29
  -8   0   4343673.8 1129.56
  -8   0   4339620.9 1069.26
   2   0 -10 9620.18  212.81
  -2   0  10 9565.76  126.38
  -2   0  10 9676.46  148.79
   2   0 -10 9362.11  121.85
  -2   2   1 9639.16  134.16
  -2  -2   1 9689.18  151.39
   2  -2  -1 9594.04  160.45
  -2  -2   1 9829.28  158.04
  -2  -2   1 9604.68  135.07
   2   2  -1 9682.72  150.59
   1   0   9 2265.12  113.86
  -1   0  -9 2284.79  103.68
  -7  -1   2 5573.99  103.31
   7   1  -2 5767.73   92.19
  -7  -1   2 5853.55  104.03
   7  -1  -2 5585.62  116.06
  -7  -1   2 5671.90  103.18
  -7   1   2 5414.85  110.30
  -7   1   2 5715.05   84.61
  -7  -1   4 7451.73  127.82
   7   1  -4 7323.78  127.11
   7  -1  -4 7604.52  132.79
  -7   1   4 7568.95  114.29
  -7  -1   4 7365.63  118.28
  -7   1   4 7402.66  144.32
  -7  -1   4 7241.15   96.85
  -2   2   013293.15  164.69
   2  -2   013578.90  157.91
  -2  -2   013432.01  182.43
  -2  -2   013139.33  185.73
  -2   2   012920.45  177.10
   2   2   013406.03  175.73
   5  -1  -820743.02  204.80
  -5   1   820997.03  203.09
  -5  -1   820509.50  231.12
  -5  -1   821506.64  186.01
   5   1  -820634.15  251.99
  -8   0   226315.49  222.33
  -8   0   226397.53  316.82
  -8   0   226894.94  304.93
   8   0  -225644.82  249.71
  -2  -2   232550.32  252.79
   2  -2  -233059.85  234.87
  -2  -2   232521.62  261.86
   2   2  -233579.38  159.44
   2   2  -232589.78  253.14
  -2   2   233021.32  231.09
   2  -2  -232631.05  272.57
  -6   1   7104037.7  378.80
  -6  -1   7103661.4  485.48
   6  -1  -7101713.5  432.82
  -6   1   7103156.1  452.25
   6   1  -7101698.7  514.30
   6   1   2   49.35   47.74
  -6   1  -2   97.59   23.89
   6   1   2  142.31   22.74
   6  -1   2   53.87   49.80
  -6  -1  -2   92.38   29.67
  -6  -1  -2   62.51   48.85
   6  -1   2   90.24   13.75
  -1   2  -2 2315.48   64.75
  -1  -2  -2 2053.00   83.69
   1  -2   2 2310.17   66.63
  -1  -2  -2 2227.27   71.88
   1  -2   2 2190.84   86.48
   1   2   2 2221.43   77.35
  -1   2  -2 2195.72   77.07
   4   0 -1012298.04  243.53
  -4   0  1012437.97  164.53
   4   0 -1011966.90  107.31
  -4   0  1012718.05  158.21
  -8   0   5 1241.15   52.67
  -8   0   5 1110.76   74.93
  -8   0   5 1107.51   71.08
   8   0  -5  909.96   60.85
   6   0  -9  -28.31   66.51
  -6   0   9   -3.93   25.69
  -1   2   326962.71  272.46
  -1   2   326362.80  288.06
  -1  -2   327080.24  274.26
  -1  -2   326440.99  287.66
   1  -2  -327032.85  298.09
   1  -2  -326276.67  342.40
   1   2  -327396.27  235.88
   6   0   4 4122.20   91.58
  -6   0  -4 4343.94  103.26
  -7   0  -2  116.27   48.46
   7   0   2  205.90   44.71
  -7   0  -2  171.18   27.12
  -7   0  -2  106.14   80.74
  -5   1  -458746.55  290.71
   5   1   457520.50  213.61
   5  -1   458353.72  282.87
   5  -1   457864.00  409.09
   5   1   459034.98  398.72
  -7  -1   110751.47  160.26
  -7  -1   110876.65  126.39
  -7   1   110136.81  164.92
   7   1  -110954.19  134.11
  -7   1   110352.99  129.37
   7  -1  -110858.58   86.27
  -7  -1   110773.76  161.51
   7  -1  -110785.87  175.88
   1   0 -10  -57.13   63.84
  -1   0  10   -7.14   20.08
  -1   0  10  -28.05   32.09
   1   0 -10   15.43   22.30
  -2  -2  -1 2082.44   66.96
  -2  -2  -1 2141.39   81.80
   2  -2   1 2139.30   93.35
  -2  -2  -1 2199.31   78.85
   2  -2   1 2106.25   59.59
  -2   2  -1 2135.17   76.87
   2   2   1 2142.01   81.12
  -2   2  -1 2091.21   63.78
   2  -1  -918786.05  201.34
  -2   1   918377.99  214.68
  -2   1   918294.32  190.16
   2   1  -918335.27  233.25
   2   1  -919063.21  251.07
   2  -1  -917964.33  300.46
  -2  -1   918839.79  196.74
   0   2   3  319.60   44.01
   0   2   3  319.58   46.43
   0   2  -3  292.81   34.24
   0  -2  -3  144.43   40.15
   0  -2   3  247.21   39.93
   0  -2   3  272.17   42.79
  -1   1  -8 8479.35  133.63
  -1  -1  -8 8604.11  143.09
   1  -1   8 8560.59  148.22
   1   1   8 8253.71  152.97
   1  -1   8 8286.82  133.07
  -1   1  -8 8337.28  185.07
   1   1   8 8486.68  104.29
  -1  -1  -8 8356.84  190.53
  -7   1   5 3978.27   78.72
  -7   1   5 4078.91   38.83
   7   1  -5 3970.96   99.86
  -7   1   5 3961.45  113.10
   7   1  -5 4331.43  106.90
  -7  -1   5 4083.50   77.31
   7  -1  -5 4157.92   92.65
  -7  -1   5 4147.97   95.92
   3   1  -9 9841.80  171.73
  -3  -1   9 9965.45  125.37
  -3   1   910179.20  148.32
   3  -1  -910126.30  243.99
   3  -1  -910001.08  132.38
   3   1  -910369.83  179.87
  -3   1   910157.36  134.98
   7   0  -8  321.25   24.97
  -7   0   8  375.30   44.66
  -7   0   8  334.64   43.79
  -2  -2   310887.58  150.90
   2  -2  -310667.83  154.97
  -2  -2   310755.02  141.75
  -2   2   310408.09  136.34
  -2   2   310515.38  147.44
   2  -2  -311338.01  216.98
   2   2  -310860.85   85.47
   2   2  -310683.50  147.04
  -8   0   1   37.15   35.66
  -8   0   1   42.88   28.24
   8   0  -1    8.84   23.17
  -8   0   1   16.57   12.93
  -1   1   944964.36  313.53
   1   1  -944801.12  368.37
   1   1  -944173.53  386.67
   1  -1  -945655.81  344.69
  -1  -1   944462.61  338.78
  -1  -1   944758.53  361.57
  -1   1   944181.98  358.23
   1  -1  -944416.59  454.26
  -8   0   6124829.8  766.15
  -8   0   6123896.7  712.15
   8   0  -6119742.7  705.26
  -8   0   6122545.5  712.55
  -3   2   1 2237.12   73.56
  -3   2   1 2273.58   81.70
  -3  -2   1 2269.41   46.15
  -3  -2   1 2375.82   84.24
   3  -2  -1 2233.78   87.21
   3  -2  -1 2352.10   56.62
   3   2  -1 2298.86   73.77
  -3  -2   1 2321.20   85.81
   4  -1  -9 3924.41  126.28
  -4  -1   9 3830.26   61.10
  -4  -1   9 3927.05   97.79
  -4   1   9 3969.04   81.97
  -4   1   9 3952.69   84.39
   4  -1  -9 3859.44  162.30
   4   1  -9 3678.59  104.58
   4   1  -9 3837.56  115.04
   5   0 -10  -22.01   64.99
  -5   0  10   30.19   29.76
  -5   0  10   26.26   17.24
   1  -2   347173.96  395.95
  -1  -2  -348066.43  409.41
   1   2   347288.83  354.78
   1   2   348096.20  415.74
  -1   2  -347493.43  378.34
   1  -2   346969.22  346.97
  -1   2  -347276.01  342.89
   3  -2  -2 4376.93  114.79
   3  -2  -2 4099.19   86.60
  -3  -2   2 4153.81  102.03
  -3  -2   2 4194.36  105.89
   3   2  -2 4112.54   97.47
  -3   2   2 4221.31   89.86
  -4   0  -7  173.30   30.09
  -4   0  -7  162.19   70.25
  -4   0  -7  176.84   23.46
   4   0   7  164.18   49.83
   7  -1   0  521.70   51.75
   7   1   0  496.37   61.28
   7  -1   0  512.39   34.19
  -7  -1   0  469.14   55.66
  -7  -1   0  526.40   35.68
   7   1   0  495.91   39.71
  -7   1   0  488.72   35.61
  -2  -2  -258047.17  419.03
   2  -2   259376.25  466.07
   2   2   259475.85  418.04
   2  -2   260467.14  407.51
  -2   2  -258752.81  449.09
  -2   2  -260218.01  421.89
  -3   0  -8   40.22   17.27
   3   0   8   85.68   37.17
  -3   0  -8   40.18   48.39
  -3   0  -8   58.53   27.38
  -3  -2   0 3969.14  109.01
  -3  -2   0 3876.96   66.62
  -3   2   0 3774.51  124.91
   3   2   0 3884.85   86.43
  -3   2   0 3779.48   92.31
  -3  -2   0 3905.26  131.61
   3  -2   0 3850.51   70.69
  -1  -2   4 6421.07  123.16
   1  -2  -4 6191.26  123.32
  -1   2   4 6276.01  112.55
  -1   2   4 6385.60  126.12
  -1  -2   4 6507.74  115.00
   1   2  -4 6358.49   85.96
  -7   1   610550.41  160.67
  -7  -1   610141.86  124.17
  -7   1   610557.37  127.21
  -7  -1   611169.28  114.65
   7  -1  -610770.69  133.46
  -7  -1   610756.74  143.25
  -7   1   610710.08   75.62
  -3  -2   342177.82  351.64
   3   2  -342287.46  350.70
  -3   2   342374.37  356.67
  -3  -2   342790.47  352.79
   3  -2  -341350.18  358.67
   3   2  -342102.91  241.83
  -3   2   341406.39  325.57
   2   2  -416127.70  113.85
  -2   2   416248.60  186.12
  -2  -2   416258.90  199.84
   2  -2  -416053.37  185.55
  -2  -2   416412.20  194.52
   2  -2  -416172.83  260.90
  -2   2   416164.73  180.67
   0   0 -1053937.14  389.38
   0   0  1055816.14  367.19
  -5   0  -6    4.34    4.11
  -5   0  -6    1.04   44.98
   5   0   6  -32.03   30.36
  -5   0  -6  -11.76   48.04
  -8   0   051388.51  305.16
  -8   0   050457.71  388.18
  -8   0   052102.38  418.26
   8   0   052212.75  378.53
   0  -2   434711.40  290.97
   0  -2   435233.75  320.81
   0  -2  -434502.49  321.36
   0  -2  -435661.00  369.78
   0   2  -434972.48  271.99
   0   2  -434325.53  313.48
   0   2   434159.58  286.27
   0   2   434676.26  331.43
  -6   1   836502.02  270.26
  -6  -1   835363.06  305.59
   6  -1  -836483.04  274.53
   6   1  -836739.54  344.18
  -6  -1   836491.00  242.81
   6  -1   3 3626.95   64.86
   6   1   3 3504.72  109.65
  -6   1  -3 3540.25   68.03
   6   1   3 3399.44   70.38
  -6  -1  -3 3474.72   82.39
  -6  -1  -3 3641.94  106.43
   3  -1   7 6317.46  143.43
   3   1   7 6411.77   78.90
  -3   1  -7 6408.07  100.37
  -3   1  -7 6584.32  136.72
  -3  -1  -7 6411.22  145.35
  -3  -1  -7 6345.81  124.83
   3  -1   7 6366.12  104.37
  -3   2  -187949.40  586.21
  -3  -2  -190059.66  541.23
  -3  -2  -189224.81  616.13
  -3  -2  -190302.74  614.10
   3  -2   190013.52  543.83
   3   2   187860.12  567.84
  -3   2  -188561.43  578.10
   0   1   969133.81  505.95
   0   1  -967620.74  519.71
   0   1   969060.75  428.74
   0  -1  -969092.41  593.97
   0  -1   967881.29  484.82
   0  -1  -968398.79  479.11
   0   1  -968680.21  486.06
   0  -1   968822.50  487.69
  -4   1  -6189073.4 1045.42
  -4  -1  -6187626.9 1117.87
   4   1   6186985.8 1124.07
  -4  -1  -6190673.1  670.86
   4  -1   6188660.3 1052.02
   4   1   6188864.0  975.31
  -4   1  -6191823.6  655.89
  -2   0  -9   -7.91   53.57
  -2   0  -9   23.17   32.37
   2   0   9   21.96   35.98
   2   0   9    8.37    8.25
  -8   0   7  392.12   57.45
   8   0  -7  204.64   73.88
   8   0  -7  251.20   34.19
  -8   0   7  285.91   35.47
  -7   0  -3 1451.38  184.94
   7   0   3 1385.08   62.09
  -7   0  -3 1430.59   20.32
  -7   0  -3 1467.07   77.47
  -5   1   929159.42  239.73
  -5  -1   929363.63  276.55
  -5  -1   928266.51  197.56
   5   1  -929573.33  311.42
  -5   1   929128.47  251.09
   5  -1  -929238.54  232.04
  -3  -2   4 7580.63  133.28
  -3   2   4 7565.55  121.27
   3   2  -4 7499.49   66.49
   3   2  -4 7495.92  141.36
   3  -2  -4 7613.62  198.27
  -3  -2   4 7211.96  135.56
   3  -2  -4 7883.54  137.25
   2   2   354426.35  465.35
  -2   2  -355621.79  403.35
   2   2   354455.92  389.71
  -2   2  -355566.41  424.05
   2  -2   355475.15  385.40
   2  -2   354999.65  449.79
  -2  -2  -355477.69  425.15
  -7   1  -140290.14  286.82
   7  -1   141760.49  260.73
   7   1   140695.55  265.00
  -7  -1  -140016.91  304.62
  -7  -1  -141136.34  359.77
   7  -1   140674.90  383.80
   7   1   140014.64  373.41
  -2  -1  -8113565.3  733.37
   2   1   8116494.6  644.58
   2  -1   8115678.1  762.62
   2  -1   8116570.5  716.13
  -2   1  -8116510.0  705.20
  -2   1  -8115833.1  772.81
  -2  -1  -8115425.2  803.20
  -7   0   935370.67  286.17
   7   0  -933180.23  414.10
  -7   0   934893.72  275.60
   7   0  -935709.62  205.10
  -1  -2  -412020.96  183.25
   1   2   412300.16  208.51
  -1   2  -412398.17  163.63
   1  -2   412248.42  169.59
  -1   2  -412333.18  140.03
  -1  -2  -412377.52  172.05
   1  -2   412127.33  140.11
   1   2   411907.77  184.82
  -7  -1   7 8694.10   98.37
  -7   1   7 8587.37   79.91
   7  -1  -7 8765.81  115.49
   7   1  -7 8923.44  159.13
  -7   1   7 8747.21  160.51
  -7  -1   7 8451.10  130.04
  -7  -1   7 8224.66  117.36
   5   1   517427.86  232.41
  -5   1  -516713.08  161.74
   5  -1   516837.58  241.33
   5  -1   517481.57  170.68
  -5  -1  -517293.30  206.82
   5   1   516956.86  124.88
  -6   0  10 1437.44   59.51
   6   0 -10 1406.59  114.29
  -6   0  -5   82.00   46.49
   6   0   5  139.18   46.00
  -6   0  -5   60.80    8.16
  -4  -2   2 3280.96   99.67
   4   2  -2 3171.63   86.20
  -4   2   2 3285.35   86.05
  -4   2   2 3311.46   88.31
   4  -2  -2 3286.65   97.15
   4  -2  -2 3317.80  111.96
  -1   2   5  533.74   57.55
  -1   2   5  543.26   64.88
   1  -2  -5  621.13   63.25
   1  -2  -5  527.94   77.48
   1   2  -5  523.26   72.51
   1   2  -5  537.83   58.00
  -1  -2   5  581.02   60.01
  -1  -2   5  515.17   53.44
  -4  -2   1 7644.98  137.46
   4   2  -1 7490.33  120.40
   4  -2  -1 7648.01  147.74
   4  -2  -1 7756.19   88.91
  -4   2   1 7526.80  125.11
  -4   2   1 7574.93  124.29
   2  -2  -5 9915.72  216.91
   2  -2  -510765.84  157.50
  -2   2   510751.51  150.71
  -2   2   511050.15  143.91
  -2  -2   510931.31  150.88
  -2  -2   510450.77  150.79
   2   2  -511054.24  108.55
  -3  -2  -219746.70  194.95
  -3   2  -219471.52  209.76
  -3   2  -219371.40  215.37
   3   2   218624.35  255.01
  -3  -2  -220139.74  234.12
   3  -2   219624.16  240.37
   3  -2   219905.38  183.75
   3   2   219691.18  199.91
   3   0 -11 5530.77  178.88
  -3   0  11 5625.99   96.95
  -3   0  11 5450.65  107.34
   3   0 -11 5364.39   87.07
  -8   0  -1   42.95   36.04
   8   0   1   79.96   40.15
  -8   0  -1   58.21   34.30
  -8   0  -1   16.81   12.88
  -4  -2   3 5871.76  118.14
   4   2  -3 5763.42  112.99
   4  -2  -3 5846.19  125.84
  -4   2   3 5659.28  116.01
  -4   2   3 5715.41  108.55
  -4   2   3 5569.96   93.07
  -2   0  11    8.47   33.69
  -2   0  11  -12.28   23.20
   2   0 -11    2.32   69.88
   2   0 -11  -10.86   19.25
  -4   0  11  523.64   62.88
   4   0 -11  304.63   82.11
   4   0 -11  136.14   25.79
  -4   0  11  535.76   63.48
   0   2   5 8272.77  153.71
   0   2   5 8243.15  121.27
   0  -2  -5 8277.01  172.96
   0  -2  -5 8388.63  148.64
   0  -2   5 8206.58  124.72
   0   2  -5 8264.16  136.53
   0   2  -5 8321.32  123.60
   0  -2   5 8397.55  140.23
   4   2   0  541.37   44.24
  -4  -2   0  598.68   60.91
  -4  -2   0  593.09   25.56
  -4   2   0  503.51   53.49
  -4   2   0  622.66   58.06
   4  -2   0  600.18   38.47
   1   0  10   60.80   20.55
  -1   0 -10   35.87   24.00
   1   0  10   34.54   33.84
  -3   1  10  297.80   41.88
   3  -1 -10  336.19   39.75
   3  -1 -10   84.82   85.33
  -3   1  10  296.59   42.23
  -3  -1  10  293.69   31.38
   3   1 -10  276.96   70.82
   3   1 -10  170.78   58.79
  -8  -1   3  225.49   49.55
   8   1  -3  227.28   42.38
  -8  -1   3   89.06   33.15
  -8  -1   3  163.50   29.65
   8  -1  -3  165.60   37.06
  -8   1   3  212.25   42.77
  -8   1   3  219.89   52.27
   8   1  -423504.39  237.95
  -8  -1   424945.77  201.87
  -8  -1   424589.13  234.44
  -8  -1   424233.06  241.02
  -8   1   423645.73  212.59
  -8   1   423365.44  253.70
   8  -1  -423617.68  249.26
  -2   1  10 8918.75  138.44
   2  -1 -10 9163.80  227.77
  -2   1  10 8916.57  111.71
   2  -1 -10 8831.76  116.91
   2   1 -10 9225.99  175.31
   2   1 -10 8889.89  157.43
  -2  -1  10 8699.35  113.99
  -8   0   883488.05  536.11
  -8   0   885345.54  545.23
   8   0  -881943.44  721.26
   8   0  -884428.91  492.66
   3  -2  -519780.84  323.32
  -3   2   519759.92  243.20
  -3   2   519337.25  207.88
   3  -2  -519680.87  231.27
   3   2  -519686.71  160.45
  -3  -2   519450.72  218.25
  -3  -2   519680.61  223.28
   3   2  -519606.51  230.01
  -1  -1  -9 3926.00   97.04
  -1   1  -9 4102.63  124.96
  -1   1  -9 4203.45   96.98
   1  -1   9 4013.21  105.55
   1  -1   9 4116.78  101.36
   1   1   9 4139.99   69.05
  -1  -1  -9 4003.65  136.31
   1   1   9 4178.79  116.18
   8   1  -2 1824.82   71.89
  -8  -1   2 1812.90   51.94
  -8  -1   2 1910.98   80.68
  -8  -1   2 1837.40   69.37
   8  -1  -2 1872.65   82.93
  -8   1   2 1874.13   57.12
  -8   1   2 1841.13   81.52
   8  -1  -2 1821.24   22.65
   4   2  -410600.42   56.05
  -4  -2   410701.44  150.10
   4   2  -410460.91  151.63
  -4   2   410719.23  146.04
   4  -2  -410581.93  161.35
  -4   2   410372.81  125.76
   4  -1 -10 6462.63   92.58
   4  -1 -10 6163.83  213.65
  -4   1  10 6230.67  103.60
  -4   1  10 6060.78  105.06
  -4  -1  10 6187.54  121.76
  -4  -1  10 6291.72   79.82
   4   1 -10 6297.78  159.00
   4   1 -10 5875.57  131.35
  -9   0   4  440.37   37.06
  -9   0   4  467.72   52.64
  -9   0   4  454.51   50.04
  -9   0   4  398.71   86.70
   8  -1  -5   89.39   30.94
   8   1  -5   64.68   40.48
  -8  -1   5  139.37   27.22
  -8   1   5   90.18   10.87
  -8  -1   5  157.87   48.25
  -8   1   5  126.52   37.68
  -8   1   5   60.78   29.32
   2  -2   447146.18  347.41
   2   2   447275.08  431.41
  -2   2  -447206.92  381.28
  -2   2  -447557.67  371.69
   2  -2   445623.38  398.33
  -2  -2  -446835.23  392.66
   2   2   447402.47  350.83
  -9   0   3 8798.49  105.81
  -9   0   3 8709.37  143.63
  -9   0   3 8630.18  131.92
  -9   0   3 8781.96   96.31
   6   1  -9 8536.51  159.36
  -6  -1   9 8638.03   79.06
   6  -1  -9 8685.48  104.55
  -6   1   9 8659.90  105.69
  -6  -1   9 8545.76  136.12
  -6  -1   9 8376.92  211.61
  -1   0  11 2099.76   88.38
  -1   0  11 2024.20   82.59
   1   0 -11 1980.12  111.39
   6   1   421355.14  138.87
  -6   1  -421207.64  184.90
   6   1   421706.67  259.58
   6  -1   422058.79  191.84
  -6  -1  -422117.38  230.27
  -6  -1  -420677.94  246.49
   7   1   2   75.26   45.51
   7  -1   2  124.95   53.47
  -7  -1  -2   69.13   45.64
  -7  -1  -2   47.94   21.11
   7   1   2   66.61   12.08
  -7   1  -2   98.89   25.32
   7  -1   2   70.41   16.82
   4   2   125118.93  232.42
  -4  -2  -125220.50  191.81
  -4  -2  -125548.39  268.77
  -4   2  -125173.38  251.49
  -4   2  -125346.27  254.54
   4  -2   125522.51  205.25
  -5   0  11 3017.00   80.53
  -5   0  11 2982.06   84.43
  -5   0  11 2683.94   33.40
   5   0 -11 2995.13  158.80
  -1   1  1029974.13  290.56
  -1   1  1029672.57  237.74
   1  -1 -1029527.56  269.43
   1  -1 -1028969.36  362.60
  -1  -1  1029535.44  266.39
  -1  -1  1029976.14  283.15
   1   1 -1028924.49  313.87
   1   1 -1029813.62  311.90
  -9   0   534161.63  258.36
  -9   0   535342.63  272.40
  -9   0   534914.32  305.99
   9   0  -534203.00  300.32
   3   2   3  956.42   81.29
   3  -2   3  880.89   46.55
  -3  -2  -3  918.83   58.46
  -3   2  -3  872.39   56.63
  -3   2  -3  819.97   56.38
   3   2   3  854.10   48.59
   3  -2   3  890.69   75.01
  -7  -1   875864.51  448.70
   7  -1  -876285.57  489.76
  -7   1   874897.45  447.04
  -7  -1   873654.25  515.99
  -7  -1   872888.04  525.87
  -7   1   874791.60  499.16
   7   1  -875986.52  577.15
  -1  -2  -5 9929.16  181.53
   1   2   5 9744.25  174.45
  -1  -2  -5 9917.10  156.97
   1   2   5 9633.01  124.91
   1  -2   5 9727.19  161.70
   1  -2   5 9766.74  130.87
  -1   2  -5 9700.36  132.27
  -1   2  -5 9715.53  146.84
  -8  -1   1 5003.99  116.53
   8   1  -1 4808.60   79.00
  -8  -1   1 4707.11  142.24
  -8  -1   1 4885.00   81.51
   8  -1  -1 4960.92   44.66
  -8   1   1 5242.12  118.22
  -8   1   1 4894.48   80.29
   8  -1  -1 5024.66  130.82
   4   0   8 2353.00   86.85
  -4   0  -8 2351.39  127.50
  -4   0  -8 2352.67   48.99
  -4   0  -8 2435.23  108.22
  -9   0   2   57.73   22.28
  -9   0   2   19.73   48.32
   9   0  -2   81.02   29.69
  -9   0   2   35.73   46.78
   7   0   4  144.11   38.64
  -7   0  -4   71.30   15.18
  -7   0  -4  133.41   44.26
  -2   2   6 5408.75  114.20
   2  -2  -6 5631.22  122.90
  -2   2   6 5515.05  109.20
  -2  -2   6 5325.85  111.42
  -2  -2   6 5470.77  112.76
   2   2  -6 5418.05   87.34
  -1   2   631434.44  276.37
  -1   2   633125.40  322.27
   1  -2  -631828.03  309.04
   1  -2  -632165.49  382.56
  -1  -2   631627.28  290.69
   1   2  -631168.07  303.16
   1   2  -632042.80  266.88
  -1  -2   631622.40  299.61
  -8  -1   6 6027.39   95.60
  -8  -1   6 5572.15   99.15
   8  -1  -6 6008.96  110.66
  -8   1   6 5855.78   97.96
  -8   1   6 5941.26   55.75
  -8   1   6 6012.21  174.99
   8   1  -6 5694.64  129.24
  -8  -1   6 6041.74  114.78
  -5   0  -7 3882.07   52.51
  -5   0  -7 4002.88  117.62
  -5   0  -7 3920.52  186.21
   5   0   7 4042.08  102.96
  -8   0  -216957.26  116.91
  -8   0  -216896.37  205.03
  -8   0  -217142.44  222.22
   8   0   217019.29  189.49
  -3   0  -923381.70  196.83
  -3   0  -924039.95  296.37
  -3   0  -924053.54  262.93
   3   0   924140.86  252.14
   4  -2  -5 2544.65   86.09
  -4   2   5 2470.34   72.90
   4  -2  -5 2647.76  149.31
   4   2  -5 2535.12   90.66
   4   2  -5 2444.61   52.90
  -4  -2   5 2442.13  104.70
  -9   0   6  234.91   47.92
  -9   0   6  200.96   38.61
   9   0  -6  318.51   44.60
  -9   0   6  209.30   33.67
  -7   0  10   23.81   24.71
   7   0 -10  -39.02   71.27
  -7   0  10    1.17   27.12
   5  -1 -10 6517.05   92.33
  -5   1  10 6394.74  104.21
  -5   1  10 6368.02  107.63
   5   1 -10 6382.50  150.87
  -5  -1  10 6391.30  123.20
  -5  -1  10 6372.05   70.94
  -4   1  -721193.34  260.27
  -4  -1  -721067.13  256.45
  -4  -1  -721405.19  253.17
   4   1   721248.17  151.33
   4  -1   721324.42  274.66
   4   1   720351.59  250.45
   4  -1   720747.24  207.61
  -4   1  -721117.16  197.99
   5   2  -240882.86  338.51
  -5  -2   240532.81  351.56
  -5   2   240344.51  346.61
  -5   2   240535.66  338.73
   5  -2  -240164.15  370.90
   5  -2  -240981.93  285.19
  -3   1  -814228.88  148.09
   3   1   814452.15   98.92
  -3  -1  -814827.49  218.96
  -3   1  -814232.34  200.99
  -3  -1  -814689.46  193.08
   3  -1   814421.32  197.89
   3  -1   813736.74  152.98
   3  -2  -6 6958.40  134.04
  -3   2   6 7078.64  122.69
   3  -2  -6 6385.26  205.01
  -3   2   6 7196.94  121.88
  -3  -2   6 7485.71  126.37
   3   2  -6 7230.64   89.29
  -3  -2   6 7031.08  131.84
  -5  -2   3  345.63   41.45
   5   2  -3  391.40   58.21
   5  -2  -3  370.87   60.23
  -5   2   3  380.70   38.13
  -5   2   3  150.37   39.49
  -5   2   3  355.02   47.23
   4   2   255935.41  396.37
   4   2   253588.78  478.99
  -4  -2  -256919.75  459.35
  -4  -2  -255876.58  372.42
  -4   2  -255413.28  422.47
   4  -2   256737.45  373.42
  -4   2  -256144.65  432.38
   5   2  -144951.93  354.40
  -5  -2   144821.49  380.31
  -5   2   145803.26  367.10
  -5   2   146149.98  381.12
   5  -2  -145811.60  406.66
   5  -2  -146032.62  296.32
   0  -2  -6 9090.35  148.73
   0  -2  -6 8993.23  183.58
   0   2   6 9246.97  127.57
   0   2   6 9150.78  160.91
   0  -2   6 9162.10  154.23
   0   2  -6 9190.48  125.94
   0  -2   6 9255.91  135.74
   0   2  -6 9107.49  151.83
   9   0  -1 2287.24   69.80
  -9   0   1 2368.90   77.84
  -9   0   1 2330.17   84.36
  -9   0   1 2367.34   46.84
   0   0 -11   19.26   19.44
   0   0  11   23.07   13.59
   0   1  1053448.79  355.23
   0  -1 -1053728.94  520.25
   0  -1 -1053443.86  409.19
   0   1  1052473.87  426.21
   0   1 -1053239.72  416.13
   0  -1  1053388.29  413.61
   0   1 -1052097.19  453.17
   0  -1  1052084.40  413.32
  -8   0   9  116.34   30.94
  -8   0   9  136.93   33.83
   8   0  -9   87.67   12.60
  -5   1  -625293.45  213.60
   5   1   625393.77  158.89
   5   1   624802.40  283.46
   5  -1   625216.94  225.98
   5  -1   625043.28  300.46
  -5  -1  -625418.03  280.80
  -5  -1  -625808.65  274.11
   8   1   042322.99  392.95
  -8  -1   042798.14  316.98
  -8  -1   043198.17  377.06
   8   1   043820.52  298.63
  -8   1   043340.18  382.19
   8  -1   043538.97  262.45
  -8   1   042103.21  300.29
   8  -1   043331.64  407.81
   6   0 -11   49.79   71.56
  -6   0  11   10.17   29.25
  -6   0  -6  340.96   13.71
  -6   0  -6  498.97  114.06
  -6   0  -6  394.50   60.98
   6   0   6  384.29   46.66
   5   2  -4 1023.46   66.42
  -5  -2   4 1158.53   65.35
  -5   2   4 1104.49   63.87
  -5   2   4 1022.30   49.24
   5  -2  -4 1050.97   75.89
  -5   2   4 1118.59  214.92
   2   0  10 5216.85   74.10
  -2   0 -10 5457.85  119.54
   2   0  10 5627.22  120.12
  -2   0 -10 5230.84  147.22
  -9   0   787040.55  549.43
  -9   0   788445.40  545.30
   9   0  -785258.70  542.09
  -2  -1  -920088.10  235.70
  -2  -1  -921186.25  290.08
  -2   1  -920059.47  254.37
  -2   1  -920798.77  222.08
   2   1   920684.10  166.53
   2  -1   920299.80  216.41
   2  -1   920710.44  253.94
   5   2   0 5639.53  104.15
  -5  -2   0 5613.34   50.72
  -5  -2   0 5734.12  128.90
  -5   2   0 5549.74  118.46
  -5   2   0 5593.88  120.66
   5  -2   0 5768.63   74.70
   5  -2   0 5606.66  135.03
  -8   1   7 2589.26   51.32
  -8  -1   7 2735.08   90.47
   8  -1  -7 2639.37   73.97
  -8  -1   7 2698.32  113.21
  -8   1   7 2681.42   92.27
  -8  -1   7 2601.40   76.97
  -8   1   7 2641.91   76.06
   2   2   5 4998.38  132.92
   2   2   5 5167.27  153.47
  -2  -2  -5 5096.15  126.32
  -2  -2  -5 5145.67  127.33
   2  -2   5 5028.36   94.38
   2  -2   5 5107.19  126.66
  -2   2  -5 5169.41  109.92
  -2   2  -5 5258.15  124.14
  -7  -1  -310751.78  175.91
   7   1   310160.44   72.26
  -7   1  -310369.57  110.47
   7  -1   310663.35  107.54
  -7  -1  -310671.16  142.73
   7   1   310152.15  181.11
   3  -2   4  516.38   53.53
   3  -2   4  561.46  106.04
  -3  -2  -4  526.93   62.47
   3   2   4  469.15   75.86
  -3   2  -4  576.28   60.40
   3   2   4  615.96   45.25
  -3   2  -4  641.78   68.76
  -4   2   635427.43  290.55
   4  -2  -636336.24  479.48
   4  -2  -636718.87  335.91
  -4   2   635604.09  316.80
   4   2  -637280.96  253.22
  -4  -2   634938.31  305.55
   4   2  -636230.98  338.59
  -7   1   9  995.86  204.43
  -7   1   9  870.54   45.01
  -7  -1   9  899.31   75.66
   7  -1  -9  835.58   40.53
  -7  -1   9  889.57   41.54
  -7  -1   9  476.71  138.37
   7   1  -9  861.20   83.79
   9   0   0   31.10   25.19
  -9   0   0   22.41   13.75
  -9   0   0   28.72   24.83
  -9   0   0  141.77   55.19
   1   2   6   91.98   24.01
  -1  -2  -6  114.22   42.80
  -1  -2  -6  146.94   50.38
   1   2   6  209.83   79.70
   1  -2   6   81.19   30.78
   1  -2   6   84.37   48.06
  -1   2  -6  118.11   31.52
  -6   1  10  659.22   89.48
   6  -1 -10  637.76  119.16
  -6  -1  10  753.25  149.49
  -6  -1  10  583.50   76.48
   6   1 -10  625.70   82.93
  -6  -1  10  646.94  172.17
  -6  -1  -555842.11  439.38
   6  -1   555117.46  380.50
   6  -1   554981.88  493.75
  -6   1  -554158.47  371.75
   6   1   554098.55  295.42
  -5   2   5 2706.50   93.43
  -5   2   5 2942.34  159.30
   5  -2  -5 2779.85   91.20
   5   2  -5 2925.21  101.63
   5   2  -5 2645.28   56.29
  -5  -2   5 2763.43   83.80
   2  -2  -7 4859.95  165.47
  -2   2   7 4680.83  102.16
  -2   2   7 4676.90  110.79
   2  -2  -7 4555.04  110.35
   2   2  -7 4515.82  120.72
   2   2  -7 4608.55   89.47
  -2  -2   7 4598.90  106.65
  -2  -2   7 4538.43  153.69
  -3   0  12  -16.49   28.67
   3   0 -12   24.20   73.51
   3   0 -12    5.39    7.69
  -3   0  12   37.54   35.69
   4   2   3  669.44   81.57
  -4  -2  -3  677.29   41.86
   4   2   3  699.88  130.35
  -4  -2  -3  748.27   67.36
   4  -2   3  751.18   73.99
   4  -2   3  723.91   44.79
  -4   2  -3  658.59   51.87
  -4   2  -3  754.09   57.66
   3  -1 -1115640.65  277.80
  -3   1  1115777.29  178.81
   3  -1 -1115873.88  152.67
  -3   1  1116238.78  176.66
  -3  -1  1115840.48  145.33
   3   1 -1116624.48  249.02
   3   1 -1115329.92  199.94
   5   2   1    1.57   26.08
  -5  -2  -1  -23.47   42.04
  -5  -2  -1   11.76   11.67
  -5   2  -1   -2.89   37.36
   5  -2   1    5.00   15.14
  -5   2  -1   44.23   38.26
   4   0 -12172122.6  912.72
   4   0 -12177580.1 1217.78
  -4   0  12176624.6 1013.79
  -4   0  12173731.8 1029.22
   8   1   127027.05  197.47
  -8  -1  -126828.96  241.61
  -8  -1  -127941.05  294.89
   8   1   126864.08  306.24
  -8   1  -127015.88  244.72
   8  -1   127443.30  195.40
   8  -1   127484.91  318.87
  -8   1  -126565.97  293.34
   1  -2  -7100794.8  787.90
   1  -2  -797122.29  664.57
  -1   2   798462.08  628.67
  -1   2   795993.32  675.93
   1   2  -799410.05  632.78
  -1  -2   7100274.6  673.79
   1   2  -796840.13  667.65
  -1  -2   797107.16  649.14
  -8   0  -3   -3.45    4.39
  -8   0  -3  -31.92   42.94
  -8   0  -3  -17.39   30.03
   8   0   3  -24.45   28.65
   3  -2  -7 4847.29  111.42
  -3   2   7 4773.34  182.05
  -3   2   7 4616.21  101.92
   3   2  -7 4717.90   85.93
  -3  -2   7 4825.17  106.10
  -3  -2   7 4625.39  115.12
   2  -1 -1117351.62  305.40
   2  -1 -1117163.39  187.39
  -2   1  1117421.59  213.50
  -2   1  1116795.72  173.60
   2   1 -1116749.32  242.67
  -2  -1  1116782.34  181.36
   2   1 -1116706.80  226.20
  -2   0  12 4401.13  151.92
   2   0 -12 4111.42  152.39
   2   0 -12 4121.73   80.43
  -2   0  12 4093.41  101.48
  -4   1  1113191.88  147.43
   4  -1 -1112569.29  260.96
   4  -1 -1113225.82  133.98
  -4   1  1113222.52  159.60
  -4  -1  1113197.37  174.70
  -4  -1  1112932.32  113.47
   4   1 -1112578.97  225.33
   4   1 -1113488.07  213.51
  -9   0   8  112.04   45.34
  -9   0   8  123.10   29.45
   9   0  -8  120.09   34.23
   9   0  -8  111.43   77.64
   1   1  1033477.63  245.61
   1   1  1033256.02  329.28
  -1  -1 -1032543.97  357.97
  -1  -1 -1033060.72  383.79
  -1   1 -1032583.83  340.55
   1  -1  1033079.77  320.53
   1  -1  1032694.61  299.84
  -1   1 -1033250.24  299.04
   7   0   5 3823.10   96.19
  -7   0  -5 4027.26  115.47
  -1   0 -11 1163.29  128.90
   1   0  11 1094.20   84.75
   8   1  -861192.51  515.56
   8  -1  -860101.02  655.67
  -8  -1   859233.22  445.11
  -8  -1   860073.21  453.21
  -8  -1   858914.23  376.21
   8  -1  -859539.57  415.24
  -8   1   859795.89  427.58
  -8   1   861081.69  372.55
  -5   0  12  -48.95   40.18
  -5   0  12  -31.82   38.37
   5   0 -12  -86.94   79.25
   0   2   7  580.77   82.44
   0  -2  -7  677.53   83.96
   0   2   7  680.50   48.65
   0  -2  -7  550.95   49.58
   0  -2   7  627.04   51.73
   0   2  -7  717.94   66.55
   0  -2   7  642.23   60.75
   0   2  -7  589.52  114.87
  -8   0  1011883.47  144.64
   8   0 -1011005.55  257.34
  -8   0  1011906.62  138.92
   8   0 -1012168.77   68.06
   7   0 -1123664.61  350.72
  -7   0  1124249.16  235.66
  -9   1   425659.02  277.28
  -9  -1   426762.49  223.94
  -9   1   425865.15  229.47
  -9  -1   426445.95  259.11
   9  -1  -426290.19  280.12
  -9  -1   425895.52  258.45
  -9   1   313493.70  189.34
   9   1  -312771.33  147.19
  -9   1   313093.16  134.83
  -9  -1   312541.54  164.89
   9  -1  -313233.18  192.41
  -9  -1   313378.56  172.42
  -9  -1   313089.43  137.99
   5  -2  -614097.65  297.51
   5  -2  -614535.11  186.57
  -5   2   614389.93  138.67
   5   2  -614447.34  117.79
   5   2  -614364.86  220.81
  -5  -2   614000.72  164.52
   1  -1 -1181272.07  703.93
  -1   1  1179055.23  501.90
   1  -1 -1179789.58  542.86
  -1   1  1179158.97  573.18
   1   1 -1178659.00  610.67
  -1  -1  1177430.17  533.39
   1   1 -1179592.04  579.57
  -1  -1  1179161.16  564.35
  -6   2   380113.53  593.92
  -6  -2   380967.55  569.07
   6  -2  -380930.03  600.69
  -6  -2   380195.26  584.91
  -6   2   381332.72  557.97
  -6   2   380918.07  474.59
   6   2  -380163.75  563.17
  -6  -2   211729.97  177.80
   6  -2  -211683.66  179.68
  -6  -2   211784.77  168.05
  -6   2   211768.11  172.91
   6   2  -211933.44  158.54
  -6   2   211914.67  160.72
   4  -2  -751775.96  421.39
  -4   2   751196.32  381.45
  -4   2   752718.92  406.94
   4  -2  -749504.49  561.54
  -4  -2   752364.58  401.59
   4   2  -752591.15  352.36
   4   2  -751240.64  431.63
  -5   1  11 7068.37  112.59
  -5   1  11 6900.80  109.99
   5  -1 -11 6922.38   93.61
  -5  -1  11 7073.57   74.58
  -5  -1  11 7075.14  126.65
   5   1 -11 7241.69  164.60
  -9   1   5 5907.48   42.04
   9  -1  -5 6120.72  122.36
  -9  -1   5 6002.80  115.05
  -9  -1   5 5769.36   96.61
  -9  -1   5 6187.66  110.46
  -9   1   5 6344.58  139.20
  -9  -1   5 6038.90   98.42
  -9   1   5 6074.96  102.61
  -9   0  -1113251.9  775.30
  -9   0  -1112103.2  735.46
   9   0   1110422.6  693.31
  -9   0  -1108456.2  586.12
  -1   0  12  -54.90   35.78
   1   0 -12   18.52   13.52
   1   0 -12   41.55   66.30
  -1   0  12    9.60   13.11
  -5  -2  -2 7878.88  157.23
  -5  -2  -2 7656.89   95.11
   5   2   2 7877.64  145.37
  -5   2  -2 7658.40  131.89
  -5   2  -2 7810.84  138.82
   5  -2   2 7815.05   94.21
   3   2   5  615.41   92.35
  -3  -2  -5  445.03   63.65
   3   2   5  522.01   51.58
  -3   2  -5  430.50   60.82
  -3   2  -5  548.06   61.23
   3  -2   5  435.81   47.31
   3  -2   5  495.07  106.05
  -4   0  -9    8.79   15.04
   4   0   9   46.50   39.13
  -4   0  -9   15.15   29.31
  -4   0  -9  128.75   75.37
   5   0   8   32.50   35.15
  -5   0  -8    8.11   49.32
  -5   0  -8  -12.65   95.18
  -5   0  -8   -6.44   10.53
   2   2   627160.09  239.26
   2   2   626769.67  312.45
  -2  -2  -627271.57  295.35
  -2  -2  -627606.38  311.18
   2  -2   627223.27  253.57
   2  -2   626437.86  296.95
  -2   2  -627012.28  273.18
  -2   2  -626858.64  273.37
  -6   2   4 1521.90   45.00
  -6   2   4 1554.96   81.72
   6   2  -4 1604.54   79.46
  -6   2   4 1621.49  103.83
  -6  -2   4 1479.38   71.80
   6  -2  -4 1504.30   78.88
  -6  -2   4 1599.29   81.57
  -6   2   1  214.60   48.49
   6   2  -1  272.44   44.77
  -6  -2   1  181.68   18.01
  -6   2   1  226.31   52.05
  -6  -2   1  284.49   59.79
   6  -2  -1  245.58   44.68
  -6  -2   1  179.16   54.29
   6  -2  -1  223.57   34.61
  -4  -1  -811179.96  182.84
   4   1   811732.73   82.61
   4  -1   811893.47  210.18
  -4  -1  -811652.00  179.09
   4  -1   811504.42  143.04
   4   1   811598.97  186.60
  -4   1  -811606.88  131.19
  -4   1  -812024.17  199.36
  -9  -1   2 5295.91  120.95
  -9  -1   2 5073.32   89.10
  -9  -1   2 5098.61  108.98
   9  -1  -2 5326.39  135.37
   9  -1  -2 5302.74   41.36
  -9   1   2 5107.21  132.68
   9   1  -2 5152.94   96.28
  -9   1   2 5023.36   85.12
  -7  -1  -412841.20  161.88
   7   1   412883.34   68.09
  -7  -1  -412804.09  192.81
  -7   1  -412937.24  128.97
   7  -1   413380.41  131.16
   7   1   413178.44  202.30
   5  -1   7 5971.31  150.47
   5   1   7 6055.90  142.75
   5  -1   7 6126.68  106.78
   5   1   7 6032.30   51.21
  -5  -1  -7 6060.66  146.27
  -5  -1  -7 6172.21  139.44
  -5   1  -7 6020.66   95.41
   8   1   2  277.70   19.15
  -8  -1  -2  317.06   61.63
  -8  -1  -2  292.04   49.26
   8   1   2  256.22   47.83
  -8   1  -2  287.71   59.44
   8  -1   2  266.59   56.05
   8  -1   2  273.69   23.55
  -8   1  -2  297.98   34.20
  -3   1  -961804.55  436.84
   3  -1   963383.67  526.21
  -3   1  -964228.69  534.34
  -3  -1  -962553.18  538.61
  -3  -1  -962983.33  497.61
   3  -1   962962.00  461.60
   3   1   962489.67  373.13
   4   2   4 1195.21   51.50
   4   2   4 1178.88   87.99
  -4  -2  -4 1185.24   61.88
   4  -2   4 1142.73   46.94
   4  -2   4 1249.00   88.56
  -4   2  -4 1192.95   63.84
  -4   2  -4 1113.86   67.48
  -9   1   668279.41  377.31
  -9  -1   669072.47  499.47
   9  -1  -670249.63  505.09
   9   1  -667194.94  559.34
  -9   1   668745.84  618.24
  -9   1   668674.67  468.33
  -9  -1   666447.39  466.25
  -9  -1   669647.55  471.79
  -3   0 -10  -32.66   20.98
   3   0  10  -49.77   35.48
  -3   0 -10    9.04   17.18
  -3   0 -10   54.76   59.08
 -10   0   426953.14  237.55
 -10   0   426985.85  272.82
 -10   0   427472.60  223.78
  -7   1  10155701.8  700.33
   7  -1 -10158572.5  703.72
  -7  -1  10154713.2  823.95
   7   1 -10161859.5  894.99
  -7  -1  10159961.1  640.24
  -7  -1  10155431.8  782.82
 -10   0   5   83.71   48.14
 -10   0   5   74.25   46.39
  10   0  -5  148.06   39.13
 -10   0   5  121.11   26.45
  -9   0   9 2813.73   76.65
   9   0  -9 2620.18  147.83
  -9   0   9 2741.60   84.57
   9   0  -9 2732.26   87.36
  -6   0  1213162.63  168.42
   6   0 -1213362.15  273.25
  -6   0  1213114.94  161.90
   6   0   7   88.00   34.97
  -6   0  -7   65.86   45.29
  -6   0  -7   95.99   47.35
  -6   0  -7   54.01    9.62
 -10   0   3  688.69   95.76
 -10   0   3  740.15  101.92
 -10   0   3  812.05   92.70
  -6   2   5  447.40   80.49
  -6   2   5  393.05   33.98
   6   2  -5  426.46   55.16
  -6  -2   5  387.06   47.14
  -6   2   5  391.16   53.76
  -6  -2   5  393.36   57.81
   6  -2  -5  434.13   56.07
  -6   2   0 3042.70   96.31
   6   2   0 2906.47   73.89
  -6   2   0 2946.90   90.15
   6  -2   0 2937.97   52.12
  -6  -2   0 2816.90   51.66
  -6  -2   0 2857.43  103.30
   6  -2   0 3004.87  109.28
  -6  -2   0 2941.12   99.09
   1  -2   7 7618.21  124.46
  -1  -2  -7 7635.89  149.21
  -1  -2  -7 7665.16  172.25
  -1   2  -7 7844.95  135.88
  -1   2  -7 7873.21  147.82
   1   2   7 7799.50  113.39
   1   2   7 7885.87  170.06
   1  -2   7 7890.92  154.20
   2  -2  -8  272.96   53.31
   2  -2  -8  184.60   77.73
   2   2  -8  223.71   57.99
  -2  -2   8  203.93   52.41
  -2   2   8  290.19   45.23
   2   2  -8  208.40   43.19
  -2   2   8  206.85   55.09
  -2  -2   8  238.86   51.57
   9   1  -1 1435.64   51.24
  -9   1   1 1535.09   81.91
  -9  -1   1 1421.66  106.46
   9  -1  -1 1543.46   89.95
   9  -1  -1 1494.01   32.31
  -9  -1   1 1486.07   79.80
  -9   1   1 1439.43   50.85
   0  -1 -11  496.55   58.16
   0  -1 -11  539.84  117.47
   0   1  11  350.14   43.88
   0   1 -11  499.30   92.26
   0   1 -11  266.71   42.49
   0   1  11  516.62   71.50
   0  -1  11  372.93   46.51
   0  -1  11  358.89   59.18
  -8  -1   945980.61  351.95
   8  -1  -945332.87  296.55
   8  -1  -945427.88  559.26
   8   1  -947229.78  413.43
  -8   1   946500.33  268.87
  -8  -1   944941.62  330.22
  -8   1   945965.02  331.25
  -3  -2   8 1311.81   72.61
  -3   2   8 1382.42   68.73
  -3  -2   8 1372.95   67.65
   3  -2  -8 1377.73   78.19
   3  -2  -8 1426.19  125.20
   3   2  -8 1183.23  158.61
  -3   2   8 1461.49   69.98
  10   0  -699907.16  558.92
 -10   0   6103005.8  525.53
 -10   0   6102341.6  506.55
  -8   0  -4 6442.32  150.75
   8   0   4 6343.21  116.77
  -8   0  -4 6117.25   34.10
  -8   0  -4 6151.83  136.48
   1   2  -8 3136.57  111.23
  -1  -2   8 3190.52  100.35
  -1   2   8 3203.63   83.72
   1   2  -8 3189.86   85.66
   1  -2  -8 3112.24  149.99
   1  -2  -8 3347.49  105.13
  -1  -2   8 3055.65  106.54
  -1   2   8 3094.94  103.84
   5   2  -7 2353.73   92.04
  -5   2   7 2250.61   65.72
  -5  -2   7 2165.64   75.18
   5  -2  -7 2300.93  167.29
   5   2  -7 2295.47   55.41
   5  -2  -7 2299.09   90.07
  -6   1  11  665.22   48.25
   6   1 -11  744.77   86.77
  -6   1  11  729.96   90.30
  -6  -1  11  662.02   57.41
   6  -1 -11  746.28   40.59
  -6  -1  11  699.13   26.31
   6   1   610347.41   69.99
  -6   1  -610183.91  113.32
  -6  -1  -610278.42  167.27
   6  -1   610194.68  204.09
   6  -1   610132.70  125.95
   6   1   610160.05  234.25
  10   0  -2201706.3  920.39
 -10   0   2198602.7 1046.19
 -10   0   2197722.4  954.95
 -10   0   2193560.6  815.92
   0   0 -1229015.07  254.32
   0   0  1228841.31  224.46
   2  -1  10  421.94   62.53
  -2   1 -10  462.76   72.97
   2  -1  10  424.63   50.92
  -2  -1 -10  539.54  132.40
  -2  -1 -10  270.81   63.64
   2   1  10  460.25   31.43
  -2   1 -10  417.55   50.66
  -9   1   7 2289.29   82.55
  -9   1   7 2241.49   80.88
   9   1  -7 2099.50  100.48
  -9  -1   7 2236.57   66.28
   9  -1  -7 2292.13   70.95
  -9  -1   7 2348.34   77.99
  -9  -1   7 2308.97  180.25
  -9   1   7 2235.31   40.15
   5   2   3  342.97   86.44
  -5  -2  -3  387.03   43.50
  -5  -2  -3  544.67  102.65
  -5   2  -3  410.85   56.06
  -5   2  -3  407.87   55.89
   5  -2   3  383.21   34.01
   5  -2   3  426.91   68.70
  -2   0 -11  -28.92   58.15
   2   0  11   92.21   23.21
   2   0  11  188.39   61.24
  -2   0 -11  147.53   36.33
   9   0   2   50.38   31.03
  -9   0  -2  -29.92   47.42
  -9   0  -2    2.82    4.92
  -9   0  -2  -26.53   38.30
   6   2  -639546.30  202.84
  -6   2   638658.02  308.12
  -6  -2   637637.02  296.44
  -6  -2   638744.36  336.14
  -6   2   638631.68  239.23
   6  -2  -639969.68  339.42
   6   2  -639074.60  335.86
   4   2  -8  463.53   47.43
   4  -2  -8  572.92   63.44
  -4  -2   8  570.39   69.09
  -4   2   8  427.62   49.95
  -4  -2   8  574.16   53.51
  -4   2   8  633.80  102.07
   6   2   1   64.10   25.02
  -6  -2  -1   41.97   19.77
  -6   2  -1   71.71   41.49
  -6   2  -1   10.01   33.52
  -6  -2  -1  -21.60   42.33
   6  -2   1   48.29   46.06
   6  -2   1   64.29   17.99
 -10   0   7   50.14   26.88
 -10   0   7   53.30   28.78
  10   0  -7   84.77   31.80
 -10   0   7   50.99   22.22
  -8   0  11   -0.60   25.11
  -8   0  11  -30.32   27.27
   8   0 -11   31.69   73.37
   7   0   6  109.15   37.68
  -7   0  -6   53.36   51.92
  -9   1   010824.62  121.34
   9   1   010925.93  116.42
  -9   1   011134.19  184.05
   9  -1   011414.33  198.98
  -9  -1   010787.85  138.25
  -9  -1   010870.21  186.11
   9   1   010655.67  183.70
   9  -1   011176.53   95.65
   0   2   844037.69  304.99
   0   2  -843339.86  359.24
   0   2  -844339.78  342.70
   0  -2  -844452.26  440.09
   0  -2  -844409.68  363.07
   0  -2   843669.24  355.68
   0  -2   842834.01  341.43
   0   2   842970.20  368.70
  -3   1  1214902.38  193.36
  -3  -1  1214497.00  155.49
   3  -1 -1214835.56  161.48
   3  -1 -1214803.28  289.60
   3   1 -1214136.08  209.88
  -3   1  1214807.42  203.72
   3   1 -1214661.33  233.72
 -10   0   1  733.59  116.02
 -10   0   1  774.90   69.21
 -10   0   1  506.61   44.20
  10   0  -1  883.84   61.44
   3   2   6 2114.11  111.99
  -3  -2  -6 2029.17   91.10
   3  -2   6 2031.61   98.72
  -3   2  -6 1964.96  138.20
  -3   2  -6 2070.79   76.60
  -3  -2  -6 2193.64   92.06
   3   2   6 2141.76   65.60
   3  -2   6 2087.22   68.43
   4  -1 -1234180.36  246.70
  -4  -1  1233947.22  233.00
  -4   1  1234104.37  264.43
  -4  -1  1235438.71  311.71
   4   1 -1235025.26  367.26
   4  -1 -1233554.46  431.77
  -4   1  1234989.28  293.89
   8   1   320258.76  118.49
   8   1   320968.86  258.86
  -8  -1  -320435.60  255.42
  -8  -1  -320908.51  214.04
  -8   1  -319767.05  162.76
   8  -1   320373.28  168.47
   8  -1   320648.67  277.88
  -8   1  -320098.80  248.15
  -3   0  13 7838.88  138.98
   3   0 -13 7746.68  218.21
  -3   0  13 8073.80  121.49
   3   0 -13 7650.09  140.23
  -7   0  12   -4.60   28.09
   7   0 -12  -78.30   73.65
   4   0 -13   32.60   78.82
   4   0 -13   -0.69   13.59
  -4   0  13   19.34   33.20
  -4   0  13   45.28   42.73
  -4  -2  -5  271.80   45.61
   4   2   5  267.01   30.43
   4   2   5  350.82   80.96
  -4   2  -5  270.76   53.23
  -4   2  -5  189.38   45.84
   4  -2   5  337.15   67.48
   4  -2   5  237.90   32.77
  -2   1  12  517.65   59.57
  -2  -1  12  565.52   46.20
   2  -1 -12  563.14   84.87
   2  -1 -12  567.91   75.21
  -2   1  12  460.70   43.73
   2   1 -12  411.59   69.10
   2   1 -12  586.69   78.89
   2  -2   747979.12  401.88
  -2  -2  -746808.70  386.52
  -2  -2  -745186.28  402.59
  -2   2  -745911.57  363.30
  -2   2  -746938.92  368.67
   2   2   746138.07  302.43
   2   2   745760.71  404.27
   2  -2   746501.60  333.60
  -9   0  10    4.03   24.50
  -9   0  10  -13.83   25.60
   9   0 -10   53.74   15.98
  -9   1   8  595.70   27.24
  -9  -1   8  581.71   53.48
  -9  -1   8  690.01  143.74
  -9   1   8  712.18  137.41
   9  -1  -8  611.80  130.41
  -9  -1   8  654.23   46.62
   9  -1  -8  556.93   98.81
   7   1   517605.94  234.31
   7   1   518196.19   82.93
  -7  -1  -518151.80  213.40
   7  -1   517736.66  267.64
  -7   1  -517840.71  154.44
   7  -1   518850.16  177.18
  -7   2   317249.41  195.68
   7   2  -317219.90  197.75
  -7   2   317635.24  220.70
   7  -2  -317558.22  231.45
  -7  -2   317313.52  219.39
  -7   2   317736.80  115.72
  -7  -2   317947.81  215.30
  -1  -1 -11 3210.75   99.59
  -1  -1 -11 3340.87  151.45
  -1   1 -11 3415.89  131.63
  -1   1 -11 3209.86   95.03
   1   1  11 3303.03   65.06
   1  -1  11 3124.49   95.59
   1  -1  11 3188.14  104.83
   1   1  11 3198.20  109.73
  -7  -2   2  329.55   62.03
   7   2  -2  248.21   59.74
  -7   2   2  161.25   28.68
  -7   2   2  220.95   48.93
   7  -2  -2  197.02   70.14
  -7  -2   2  214.53   39.63
  -7   2   2  219.63   54.68
   2   0 -13  -11.81   21.76
   2   0 -13   80.58   71.94
  -2   0  13    8.61    9.01
  -2   0  13  -62.43   33.71
  -7   2   4 6922.74  126.65
  -7  -2   4 6886.42  131.27
  -7   2   4 6685.08   62.30
   7   2  -4 6644.34  124.18
  -7  -2   4 6701.20  138.35
  -7   2   4 6642.60  135.26
   7  -2  -4 6746.41  147.71
 -10   0   8 1484.33   53.77
  10   0  -8 1446.63   64.25
  10   0  -8 1597.19  128.72
 -10   0   8 1465.44   56.71
  -5   0  13248984.3 1098.74
   5   0 -13239443.0 1327.29
  -5   0  13245435.9 1118.49
  -5   2   832092.40  258.00
   5  -2  -831520.96  286.07
   5  -2  -830379.46  448.82
   5   2  -832435.86  235.05
   5   2  -832171.58  314.36
  -5   2   832243.13  276.09
  -5  -2   831345.20  260.15
  -5  -1  12 5905.60   72.28
  -5   1  12 5661.91  107.25
  -5  -1  12 5434.21  117.65
   5   1 -12 5523.20  156.24
   5  -1 -12 5733.29   91.04
  -5  -1  12 5697.22  128.05
  -5   1  12 5830.31  111.83
   8  -1 -1013313.09  309.69
  -8  -1  1014408.03  237.05
  -8   1  1014291.45  172.75
   8   1 -1014098.39  227.71
  -8  -1  1013892.27  112.41
   8  -1 -1014819.34  150.04
  -8  -1  1014429.27  190.79
  -8   1  1014301.15  143.02
  -7  -1  11 2117.25   90.92
  -7  -1  11 1689.72  139.20
   7   1 -11 2060.01  108.51
  -7  -1  11 1894.76   36.93
  -7   1  11 2078.97   63.93
   7  -1 -11 2087.27   58.67
   6  -2  -7  230.22   48.42
  -6  -2   7  222.87   53.92
  -6   2   7  149.52   27.34
  -6  -2   7  160.68   30.18
   6   2  -7  228.46   55.38
   6  -2  -7   88.53   90.66
   6   2  -7  174.74   24.63
   6   2   2 5132.51   89.79
  -6   2  -2 5169.30  123.73
  -6  -2  -2 5213.19   81.47
  -6  -2  -2 5144.45  135.02
   6  -2   2 5194.78   75.32
  -6   2  -2 5075.65  108.54
   1   0  12  -63.00   34.07
  -1   0 -12  -10.04   33.89
   1   0  12   12.24    6.12
  -5  -2  -412728.94  158.13
  -5  -2  -412504.40  199.62
   5   2   412979.90  140.91
   5  -2   412934.44  213.44
  -5   2  -413263.44  172.02
   5  -2   412745.11  180.77
  -5   2  -413313.13  196.38
  -7  -2   112275.63   83.78
  -7   2   112534.00  186.52
   7   2  -112686.62  158.21
  -7   2   112796.48  170.47
  -7  -2   112527.65  242.25
   7  -2  -112703.22  203.12
  -7  -2   112465.68  193.56
   7  -2  -112597.02   95.87
  -9  -1  -1 1259.69   71.67
  -9   1  -1 1206.17   76.52
   9   1   1 1272.25   37.76
  -9   1  -1 1212.47   42.53
   9  -1   1 1351.29   40.64
   9   1   1 1368.45   90.15
   9  -1   1 1379.03   81.08
  -9  -1  -1 1362.62   85.38
  -2   2   9 3938.84  153.19
   2   2  -9 3820.07  163.37
   2  -2  -9 4035.01  178.02
   2  -2  -9 4052.46  169.59
  -2  -2   9 3922.76  102.87
  -2  -2   9 3863.81  103.92
  -2   2   9 3865.90  110.27
   2   2  -9 3780.30  114.41
  -1   2  -8 1230.85   77.78
  -1   2  -8 1139.77  143.29
   1   2   8 1240.84   53.61
  -1  -2  -8 1269.99  107.70
  -1  -2  -8 1186.99   74.00
   1  -2   8 1237.44   82.74
   1  -2   8 1186.54   63.30
   1   2   8 1205.50   95.94
  -1  -1  1215814.95  191.44
  -1   1  1216320.07  212.14
  -1  -1  1215783.80  200.04
   1  -1 -1215516.36  184.67
   1  -1 -1215767.74  287.47
   1   1 -1215543.36  239.14
   1   1 -1215624.95  233.22
  -1   1  1215744.11  156.79
 -10   0   0140025.3  750.70
 -10   0   0144633.7  800.23
  -7   2   552690.26  266.59
  -7  -2   553093.46  407.28
   7  -2  -553505.74  410.69
  -7  -2   554216.41  379.95
  -7   2   553764.15  410.96
   7   2  -554001.69  398.58
  -7   2   553496.61  376.17
  -3   2   914978.07  191.21
  -3  -2   914981.26  204.95
  -3   2   915195.14  180.98
   3   2  -915332.47  218.77
  -3  -2   915406.64  185.54
   3  -2  -915380.67  199.01
   3  -2  -915476.01  315.54
   3   2  -915430.99  183.61
   4   1   9 2413.42  109.80
   4  -1   9 2463.12   82.02
  -4   1  -9 2499.35   69.34
   4  -1   9 2421.12  113.26
  -4  -1  -9 2398.78   96.96
  -4  -1  -9 2363.30  103.15
  -4   1  -9 2506.22  105.88
   4   1   9 2457.07   42.55
  -5   1  -8 1583.34   54.56
   5   1   8 1631.37   99.63
   5  -1   8 1592.89   67.44
   5  -1   8 1614.47   99.53
  -5  -1  -8 1568.33   83.09
   5   1   8 1584.77   41.49
  -5  -1  -8 1587.52   88.77
   5   0   961633.60  434.02
  -5   0  -960493.49  481.01
  -5   0  -962400.67  472.25
  -5   0  -961310.65  302.84
  -9   0  -3 3446.40  103.70
  -9   0  -3 3369.45   38.04
   9   0   3 3475.67   90.04
  -9   0  -3 3600.97  118.03
  -4   0 -1029870.80  207.88
  -4   0 -1029399.71  330.51
   4   0  1029347.20  283.25
  -4   0 -1029446.80  315.69
  -8   0  -5  -54.72   46.45
   8   0   5   -1.71   33.49
   1   2  -9 1518.14   73.56
   1   2  -9 1510.79  120.99
  -1   2   9 1556.09   66.93
  -1   2   9 1521.05   87.70
   1  -2  -9 1732.57  139.19
   1  -2  -9 1696.56   89.75
  -1  -2   9 1481.76   76.98
  -1  -2   9 1457.72   88.29
  -1   0  13 2487.95   93.62
   1   0 -13 2516.75   86.61
   1   0 -13 2510.17  139.89
  -1   0  13 2644.34   82.05
  -6   0  13  -12.09   28.94
   6   0 -13   33.46   70.53
  -6   0  13  -22.43   31.44
   3  -1  10 1168.53   63.95
  -3  -1 -10 1185.00   77.00
  -3   1 -10 1217.22   59.43
  -3   1 -10 1150.14   86.87
  -3  -1 -10 1142.70  106.07
   3  -1  10 1098.77   88.12
   3   1  10 1231.76   38.35
   4  -2  -9  340.59   48.95
  -4  -2   9  327.73   58.33
  -4   2   9  343.21   44.92
  -4  -2   9  321.02   48.84
  -4   2   9  324.64   39.02
   4   2  -9  281.74   45.95
   4  -2  -9  287.47   93.83
 -10  -1   429951.98  312.34
 -10   1   430195.79  298.58
 -10   1   430080.26  235.02
 -10  -1   430755.17  259.11
 -10  -1   431311.44  282.57
  10  -1  -430329.28  302.91
  10  -1  -430118.83  136.32
   6   0   817950.13  218.46
  -6   0  -817793.35  110.22
  -6   0  -817331.52  243.12
  -6   0  -817653.58  240.66
 -10   1   5  723.36  101.64
 -10   1   5  467.84   45.71
 -10  -1   5  502.63   93.47
 -10  -1   5  489.86   59.78
  10  -1  -5  459.51   19.63
  10  -1  -5  551.72   63.97
 -10  -1   5  590.06   57.04
 -10  -1   5  467.91   77.62
  -7   2   0 6914.97  141.69
  -7  -2   0 6643.32   68.62
  -7  -2   0 6837.70  140.38
   7  -2   0 6671.76  160.20
  -7   2   0 6565.56  137.92
   7  -2   0 6845.11   69.12
  -7  -2   0 6902.70  144.42
   7   2   0 6780.32  111.19
   9  -1  -9  -54.03   95.39
  -9  -1   9   87.70   23.39
   9  -1  -9  148.89   30.46
  -9  -1   9  179.84   55.20
  -9   1   9  139.18   24.76
  -9  -1   9   99.78   39.01
  -9   1   9  132.34   41.14
   9   1  -9  128.73   46.62
   6  -1 -12 4825.49   80.93
  -6  -1  12 4636.46   62.33
  -6  -1  12 4765.96  115.80
  -6   1  12 4586.36   96.32
  -6   1  12 4878.24  103.69
   6   1 -12 4936.97  156.23
   6  -1   7 9730.28  195.32
   6   1   7 9932.20   51.85
  -6   1  -7 9925.62  115.68
  -6  -1  -710153.81  173.30
  -6  -1  -7 9635.77  175.31
   6  -1   7 9599.31  135.20
   6   1   7 9305.77  169.12
 -10  -1   315033.36  199.50
 -10  -1   314473.43  160.25
 -10   1   314347.23  153.89
  10   1  -314093.12  167.98
 -10   1   314668.88  206.51
  10  -1  -314801.92  222.15
 -10  -1   314349.82  193.57
  10  -1  -314586.31   84.11
   7  -2  -6 2601.64   97.60
  -7   2   6 2473.73   48.75
  -7  -2   6 2633.03  130.31
  -7  -2   6 2786.78   86.18
   7   2  -6 2480.74   43.23
  -7   2   6 2741.43   99.96
   7   2  -6 2661.17   94.49
  -7   2   6 2747.08   92.99
 -10   0   9   27.85   22.51
  10   0  -9   35.44   25.85
 -10   0   9   32.36   30.23
  10   0  -9  -18.55   75.45
   3   0  11 8473.58  150.18
  -3   0 -11 8489.78  156.89
  -3   0 -11 7975.91  110.00
  -3   0 -11 8197.79  188.66
 -10  -1   6131468.0  685.28
   8   0 -12 1726.46  134.60
  -8   0  12 1662.40   71.67
  -8   0  12 1695.93   65.63
  -8   1  -417455.92  231.36
  -8   1  -417653.62  152.85
   8  -1   417881.88  166.54
  -8  -1  -417642.98  240.46
  -8  -1  -417574.10  206.16
  -6  -2   8  439.48   48.22
   6  -2  -8  365.39   77.67
  -6   2   8  377.05   38.85
   6  -2  -8  296.19   87.39
   6   2  -8  352.11   35.51
   6   2  -8  366.52   76.28
  -6  -2   8  291.79   56.62
  -6   2  -3 8724.24  138.36
   6   2   3 8603.24  112.09
  -6   2  -3 8668.37  155.90
  -6  -2  -3 8857.92  118.02
  -6  -2  -3 8568.40  163.51
   6  -2   3 8567.13  100.53
  -3  -2  -714132.06  218.15
  -3  -2  -713978.24  207.35
   3  -2   713474.24  210.96
   3  -2   713968.92  169.18
   3   2   714294.05  232.43
  -3   2  -714485.92  197.58
   3   2   714299.22  149.46
  -3   2  -713996.53  204.17
 -10  -1   283056.21  561.24
 -10   1   280251.58  430.44
  10  -1  -283407.55  348.89
  10  -1  -282138.29  574.39
  10   1  -281305.14  470.56
 -10   1   282348.91  549.48
 -10  -1   282214.39  462.09
 -10  -1   282357.81  529.68
   0   1 -1216388.01  252.71
   0   1  1215977.32  213.24
   0  -1  1215853.81  201.02
   0  -1  1215592.40  198.64
   0   1  1216414.19  156.36
   0   1 -1215956.73  202.93
   0  -1 -1216175.43  201.70
   0  -1 -1215370.36  270.49
   9   0 -11  248.88  112.95
   9   0 -11  182.60   13.75
  -9   0  11  182.77   34.87
  -9   0  11  169.29   43.52
   0  -2   9 3258.32   98.85
   0  -2  -9 3129.64  108.22
   0   2   9 3115.21  123.92
   0  -2   9 2991.95  100.34
   0  -2  -9 3038.97  132.35
   0   2  -9 3129.93  100.74
   0   2  -9 3047.00   95.81
   0   2   9 3177.30  117.62
   4  -2   6 4425.77   89.30
   4   2   6 4353.27  147.74
  -4   2  -6 4769.74  129.21
   4   2   6 4499.25  151.69
  -4   2  -6 4555.80  118.44
  -4  -2  -6 4677.46  133.92
  -4  -2  -6 4415.42  117.49
   4  -2   6 4485.84  131.82
 -10   0  -1  -20.71   10.30
 -10   0  -1  -31.74   37.86
 -10   0  -1  -69.64  165.52
  10   0   1   -1.02   30.61
  -7   0  -710882.93  192.42
   7   0   710954.43  167.74
  -7   0  -711077.37  205.73
  -2  -1 -11 7903.72  156.00
  -2  -1 -11 7829.86  186.87
  -2   1 -11 7746.16  200.54
   2  -1  11 7800.86  134.58
   2  -1  11 7505.39  154.06
   2   1  11 7800.20   89.63
  -2   1 -11 7687.41  128.46
  -5  -2   940431.43  311.18
  -5   2   940924.36  326.58
   5   2  -941001.52  294.77
   5  -2  -941499.42  336.81
  -5   2   941028.27  299.96
  -9   1  -2 3561.13   66.94
   9   1   2 3478.43   65.29
  -9   1  -2 3744.92  116.06
  -9  -1  -2 3501.94   89.49
  -9  -1  -2 3898.95  120.11
   9  -1   2 3733.46  135.71
   9  -1   2 3836.95   67.82
   9   1   2 3777.90  119.70
  -7  -2  -112097.01  189.70
   7  -2   111902.15  210.01
   7  -2   112162.57  108.27
   7   2   111407.04  224.19
  -7  -2  -111983.14  115.89
  -7   2  -112076.15  190.96
   7   2   112035.50  145.88
  -7   2  -111986.60  162.82
  -2   2  -8313772.5  879.15
   2   2   8309169.6 1312.98
  -2   2  -8313722.7  841.37
   2   2   8314097.5  976.04
   2  -2   8309880.6 1375.26
   2  -2   8314070.5  996.53
  -2  -2  -8309801.2 1408.65
  -2  -2  -8313022.8 1012.73
 -10  -1   7 1360.78   67.80
  10   1  -7 1340.40   92.54
 -10   1   7 1521.78  180.18
 -10   1   7 1532.62   98.04
 -10  -1   7 1329.82  268.19
  10  -1  -7 1408.68   68.55
 -10   1   7 1356.96   33.61
 -10  -1   7 1536.39   76.11
 -11   0   5  214.10   45.17
 -11   0   5  253.20   29.31
 -11   0   5  279.47   65.84
  11   0  -5  172.30   42.74
 -11   0   4   -0.30   34.66
 -11   0   4  -22.21   16.84
 -11   0   4   -9.83   19.58
  -8  -1  11 2607.35  209.89
  -8   1  11 2581.02   67.64
  -8  -1  11 2490.40   87.29
   8  -1 -11 2615.20   63.91
  -8  -1  11 2394.96   98.56
   8   1 -11 2554.33  117.57
  -8   1  11 2450.11   76.52
   7  -1   621285.42  201.89
   7   1   620212.22  253.90
  -7   1  -620643.62  170.86
  -7  -1  -621010.11  241.22
   7  -1   620716.24  293.89
   0   0 -13  -53.42   29.58
   0   0  13  -11.80   12.62
  -7  -2   730831.66  303.54
   7  -2  -731655.83  481.57
   7  -2  -730761.06  293.06
  -7  -2   730961.77  263.41
   7   2  -731042.43  201.81
   7   2  -731129.08  310.46
  -7   2   730798.94  276.33
  -7   2   730738.60  211.33
  -5   2  -5 9604.50  171.62
   5  -2   5 9724.34  191.44
   5  -2   5 9546.76  119.66
  -5   2  -5 9596.97  146.66
   5   2   5 9358.30  147.67
  -5  -2  -5 9577.21  149.71
   7   0 -1325356.25  370.39
  -7   0  1326419.18  250.83
   2   0  12 2093.50   85.80
   2   0  12 1836.61   55.08
  -2   0 -12 1804.61  108.45
  -2   0 -12 2010.42  143.97
 -10   1   167082.11  376.98
  10  -1  -167694.48  310.66
  10  -1  -168566.62  527.80
 -10  -1   168082.55  481.79
 -10  -1   166346.82  404.09
 -10   1   168100.53  495.11
  10   1  -166571.82  375.49
  10   1  -165337.39  527.71
 -11   0   6    2.46   20.57
 -11   0   6  -43.89   36.47
 -11   0   6   -8.29   24.00
  11   0  -6  -22.38   26.84
  11   0  -3 4794.35  103.48
 -11   0   3 4669.56  115.16
 -11   0   3 4690.59   76.02
 -11   0   3 4610.24  109.81
  -3  -1  1319660.85  184.11
   3  -1 -1319682.22  215.35
   3  -1 -1319404.22  339.42
   3   1 -1319197.26  273.93
   3   1 -1318829.35  245.15
  -3   1  1319558.76  191.93
  -3   1  1319582.34  225.72
  -7   1  12   14.91   21.37
   7   1 -12   53.29   56.15
   7  -1 -12   42.68   23.54
  -7  -1  12   -1.46   11.70
  -7   1  12   15.46   24.43
  -4   1  13 2598.67   77.26
   4   1 -13 2504.25  124.73
   4  -1 -13 2579.51   77.76
  -4  -1  13 2624.41   61.73
  -4  -1  13 2652.08   98.43
  -4   1  13 2586.76   90.05
   4  -1 -13 2552.82  157.65
   9  -1 -10 4185.63   85.69
  -9  -1  10 4114.16  106.02
  -9   1  10 4108.19   73.32
   9  -1 -10 4239.11  218.45
   9   1 -10 4115.60  136.37
  -9   1  10 4168.21   98.19
  -9  -1  10 4213.02  190.58
  -9  -1  10 4087.22   65.55
  -9   0  -4  -65.78   49.90
  -9   0  -4  -73.39   39.07
   9   0   4  -10.00   34.46
 -10   0  1011777.21  150.23
  10   0 -1012040.64  119.47
 -10   0  1011788.66  155.89
  10   0 -1011579.12  282.12
  -3   2  10  331.30   57.24
   3  -2 -10  474.94   58.71
  -3   2  10  398.26   48.02
   3  -2 -10  402.98  103.94
  -3  -2  10  486.70   54.31
   3   2 -10  444.13   69.75
  -3  -2  10  375.40   56.14
   3   2 -10  433.51   54.88
  -8  -2   3 5075.46  118.44
   8   2  -3 5174.91  111.68
  -8  -2   3 5014.17  124.52
   8  -2  -3 5149.57  138.27
  -8   2   3 5194.21  134.05
  -8   2   3 5102.50  113.48
   8   2  -410388.75  162.56
  -8  -2   410153.96  168.20
  -8  -2   410678.46  173.20
  -8   2   4 9900.66  200.02
  -8   2   410225.15  151.51
   8  -2  -410379.54  179.94
   2   2 -10200374.4 1009.91
   2  -2 -10201091.0 1205.82
 -11   0   717300.81  175.32
 -11   0   718133.21  263.78
  11   0  -717096.13  198.54
 -11   0   716897.20  170.58
  -4   0  14 2626.21   85.93
   4   0 -14 2634.16  145.58
   4   0 -14 2540.59   79.09
  -4   0  14 2700.65   94.08
   1  -2   993443.62  554.49
   1  -2   992690.17  665.32
  -1  -2  -993536.98  595.29
  -1   2  -993194.18  578.89
  -1  -2  -993421.35  680.92
   1   2   992926.03  497.53
  -1   2  -994723.55  591.01
   1   2   993656.54  624.28
  -2   1  13 6907.88  142.88
  -2  -1  13 6827.49  117.53
   2  -1 -13 6697.05  118.47
   2  -1 -13 6580.83  203.30
   2   1 -13 6818.13  168.92
  -2   1  13 6868.93  109.68
   2   1 -13 6689.07  149.23
 -10  -1   8 7636.47  112.17
 -10  -1   8 7559.40  137.04
 -10   1   8 7466.83   77.91
  10  -1  -8 7596.94  124.54
  10   1  -8 7316.26  181.45
 -10   1   8 7369.84  148.47
 -10   1   8 7538.71  123.90
 -10  -1   8 7242.96  123.99
   5   1 -1356181.34  493.62
  -5   1  1357012.07  394.51
  -5   1  1356610.06  375.93
   5  -1 -1356523.79  340.77
  -5  -1  1355971.69  293.23
  -5  -1  1354517.54  393.09
  -5  -1  1356898.07  424.33
  -3   0  14   10.55   34.68
   3   0 -14   42.04   17.59
   3   0 -14   56.60   74.53
  -3   0  14   44.01   29.00
 -11   0   2   83.18   51.84
 -11   0   2   63.67   32.95
  11   0  -2   92.59   35.98
 -11   0   2   43.64   28.59
   8  -2  -227925.59  310.18
  -8   2   228115.08  259.62
   8   2  -227982.46  307.18
  -8   2   227586.78  291.35
  -8  -2   227330.58  281.54
  -8  -2   227611.46  303.33
  -4   2  1011634.39  167.05
   4  -2 -1011928.66  288.81
  -4   2  1011622.57  163.73
   4  -2 -1011544.38  171.60
   4   2 -1011005.11  224.91
   4   2 -1011568.45  162.84
  -4  -2  1011927.50  161.07
  -4  -2  1010991.34  173.61
   8   2  -572628.24  481.64
  -8  -2   572339.56  464.84
  -8  -2   570898.92  555.76
   8  -2  -572524.11  507.52
  -8   2   571657.41  473.41
  -8   2   571527.83  538.99
   8   0   632370.51  291.93
  -8   0  -632053.53  322.12
   6   2  -946782.67  403.90
  -6  -2   945632.27  320.84
   6   2  -946280.70  313.92
   6  -2  -946012.62  359.54
  -6  -2   945101.53  380.08
  -6   2   946531.36  308.36
  -5   0  14  682.94   67.56
  -5   0  14  693.96   73.67
   5   0 -14  254.85   86.84
  -1   1 -12 7710.82  137.00
  -1  -1 -12 7666.44  205.03
  -1  -1 -12 7751.09  148.06
   1  -1  12 7817.55  144.14
  -1   1 -12 7719.05  176.66
   1   1  12 7714.87  105.28
   1   1  12 7708.89  159.86
   1  -1  12 7718.03  151.39
  -6  -2  -4 3602.30   90.21
  -6   2  -4 3498.77  117.19
  -6   2  -4 3511.11   91.96
   6  -2   4 3526.16   73.64
   6  -2   4 3654.31  126.82
  -6  -2  -4 3623.23  125.16
   6   2   4 3561.05   73.73
   7   2   2  706.36   42.99
  -7   2  -2  604.72   72.33
  -7  -2  -2  821.19  165.76
   7  -2   2  661.29   30.97
   7   2   2  711.48   84.40
  -7  -2  -2  677.57   40.22
  -7   2  -2  633.70   94.62
 -10   0  -2 1754.53   32.44
  10   0   2 1715.05   72.92
 -10   0  -2 1667.05   89.59
 -10   0  -2 1663.13   77.53
  -1   2  1013298.29  161.93
   1  -2 -1013257.56  189.24
  -1   2  1013531.59  207.15
   1  -2 -1013749.28  274.47
   1   2 -1013260.78  202.38
   1   2 -1013486.21  195.77
  -1  -2  1013077.51  186.43
  -1  -2  1013323.24  188.29
 -10   1   0  179.32   30.31
  10   1   0  212.54   24.58
  10   1   0  154.14   43.30
  10  -1   0  169.27   18.99
  10  -1   0  177.65   72.47
 -10   1   0  254.02   61.48
 -10  -1   0  243.27   42.31
 -10  -1   0  152.03   44.84
   7   2  -8 2740.33  115.73
   7   2  -8 2530.57   66.03
   7  -2  -8 2697.29  200.13
  -7  -2   8 2516.20   95.07
  -7   2   8 2620.73   60.77
  -7   2   8 2478.37   84.86
   7  -2  -8 2508.46   84.30
  -7  -2   8 2662.51   77.24
   5  -1   9 1870.26   68.43
  -5  -1  -9 1798.40   95.01
   5   1   9 1863.97  227.63
   5  -1   9 1713.18  123.66
  -5  -1  -9 1843.54  103.70
  -5   1  -9 1882.61   61.94
   5   1   9 1830.83   49.10
   2   0 -14  256.28   43.18
   2   0 -14  243.04   70.64
  -2   0  14  337.45   50.77
  -2   0  14  249.46   40.37
  -8  -2   1  834.58  193.58
   8   2  -1  764.80   54.17
  -8  -2   1  737.08   75.81
  -8   2   1  848.07   89.68
   8  -2  -1  678.21   70.70
  -8   2   1  722.39   52.76
  -9   1  -3  655.40   36.55
  -9  -1  -3  672.37   75.05
   9   1   3  699.22   78.72
   9  -1   3  712.09   41.59
   9  -1   3  706.61   87.83
  -9  -1  -3  639.33  110.34
  -9   1  -3  770.98   71.64
   4   1  10 2021.46   92.31
   4  -1  10 2187.67  104.42
   4  -1  10 2187.83   84.57
   4   1  10 2163.04   42.00
  -4   1 -10 2084.28   67.44
  -4   1 -10 2161.43  103.74
  -4  -1 -10 2147.15  115.56
  -4  -1 -10 2299.10   96.99
  -8   1  -518886.67  160.51
   8   1   518621.69  249.05
   8  -1   519370.46  186.22
  -8  -1  -519261.40  264.03
  -8  -1  -519213.81  228.39
  -8   1  -518599.82  247.15
 -11   0   8  248.57   40.36
  11   0  -8  116.92   28.21
 -11   0   8  233.30   39.19
  -8  -2   6 4067.08  113.33
   8   2  -6 4042.01  117.86
  -8  -2   6 4250.73  105.44
  -8   2   6 4111.51  185.42
  -8   2   6 4470.32  224.79
   8  -2  -6 3985.52  111.60
   9   0 -12  140.33   77.26
  -9   0  12  101.14   43.37
  -9   0  12   40.33   17.12
   1   1 -13 6275.54  170.98
   1  -1 -13 6010.58  205.35
   1  -1 -13 6244.16  121.08
  -1   1  13 6230.26  101.44
  -1  -1  13 6147.92  122.94
  -1   1  13 6223.61  138.56
  -1  -1  13 6296.26  135.86
   1   1 -13 6322.87  160.47
  -5   0 -10  -41.20   85.74
   5   0  10  -36.82   38.90
  -5   0 -10   -5.95   15.57
  -5   0 -10   -7.32   59.63
  -6  -1  13 8821.82  146.43
  -6   1  13 9101.94  136.51
   6   1 -13 9132.53  203.33
   6  -1 -13 9329.11  109.69
  -6  -1  13 8985.18  188.35
  -6   1  13 9067.29  135.37
  11   0  -129811.17  262.76
 -11   0   130779.05  336.33
 -11   0   129680.18  192.63
 -11   0   129729.82  288.75
  -1   0 -13 9220.32  150.44
   1   0  13 9047.25  127.06
  -6  -1  -8 2329.82  103.52
  -6   1  -8 2402.82   63.77
  -6  -1  -8 2437.31  110.05
   6  -1   8 2255.35  121.08
   6  -1   8 2405.18   74.74
   6   1   8 2380.99   99.27
   5  -2 -10 1219.14   70.08
   5  -2 -10 1250.91  154.62
  -5   2  10 1190.30   65.02
   5   2 -10 1141.98   61.92
  -5  -2  10 1187.31   54.10
  -5   2  10 1239.09   68.43
   4  -2   786488.84  511.05
   4  -2   786165.75  609.04
  -4  -2  -787034.52  592.24
  -4   2  -786271.52  572.45
  -4   2  -788021.82  536.13
   4   2   787544.31  450.09
   4   2   787744.77  632.55
  -6   0  14 3294.41   94.47
  -6   0  14 3268.28   88.40
   6   0 -14 3339.46  158.90
  -8   0  13   -4.96   29.08
   8   0 -13    3.70   76.24
   3   2   8162034.1  736.76
  -3   2  -8163023.1  845.49
   3  -2   8164277.9  916.91
  -3  -2  -8167672.7  905.93
  -3  -2  -8163789.2  928.59
   3   2   8165938.7  940.40
   3  -2   8164615.1  807.55
  -3   2  -8162137.6  868.73
  -6   0  -9  -27.77   60.51
  -6   0  -9  -14.54   49.93
   6   0   9   16.07   36.93
   4   0  11  -73.89   37.46
  -4   0 -11  -98.23  109.16
  -4   0 -11  -15.02   35.99
  -4   0 -11  -78.86   58.93
  10  -1  -921570.57  208.83
 -10  -1   921580.93  234.68
 -10   1   921494.47  160.26
 -10  -1   922034.28  194.25
  10  -1  -921728.74  406.13
 -10   1   921829.68  217.42
 -10  -1   921628.95  248.71
  -3  -1 -11 3830.32  136.32
  -3   1 -11 4064.63  146.25
  -3  -1 -11 3883.27  121.20
   3  -1  11 3734.18  127.24
   3  -1  11 3778.63  100.04
   3   1  11 3774.77   61.19
  -3   1 -11 3949.58   92.30
   0  -2 -10 2380.60  132.06
   0  -2 -10 2376.87   99.66
   0   2  10 2209.20  104.27
   0   2  10 2325.34   70.31
   0  -2  10 2196.83   95.72
   0   2 -10 2241.79   93.33
   0  -2  10 2287.34   92.10
   0   2 -10 2231.52  211.25
  -5  -2  -6 2130.07   83.86
   5  -2   6 2236.61   68.88
   5   2   6 2201.05   64.91
  -5   2  -6 2134.95   76.79
  -5   2  -6 2149.30   93.04
   5  -2   6 2169.77  105.10
  -8  -2   0 1010.26  204.87
   8  -2   0  978.93   82.37
  -8  -2   0  989.14  192.25
   8   2   0  851.40   44.72
  -8   2   0  924.27   61.02
  -8   2   0  920.79   71.72
  -8  -2   0  886.43   35.19
  -8  -1  12 8104.50  180.42
   8  -1 -12 8163.89  275.52
   8  -1 -12 8512.26  103.95
  -8  -1  12 8143.28  146.43
  -8   1  12 8369.46  119.60
   8   1 -12 8561.15  202.53
 -10   0  11  144.87   34.49
 -10   0  11  121.84   36.70
  10   0 -11  102.28   15.37
  -1   0  14  -14.79   40.00
  -1   0  14    2.08    6.72
   1   0 -14  -53.39   62.54
   1   0 -14   -2.65   10.62
   9  -1 -1118047.41  176.11
   9   1 -1117476.82  278.48
   9  -1 -1117096.23  380.32
  -9  -1  1117430.08  222.81
  -9  -1  1117543.00  215.56
  -9   1  1117853.49  173.00
  -9   1  1117756.72  206.34
  -2  -2  -910893.36  220.06
   2  -2   910941.09  168.30
  -2  -2  -911039.75  193.83
   2  -2   910820.10  199.40
   2   2   911484.41  335.68
  -2   2  -910802.63  177.46
   2   2   910817.38  137.49
  -2   2  -910471.01  186.20
 -10   1  -1 7933.03  101.87
  10   1   1 8269.29  172.50
  10  -1   1 8285.70   94.20
  10  -1   1 8141.43  183.84
 -10  -1  -1 8360.00  169.96
 -10  -1  -1 7999.61  128.82
 -10   1  -1 8273.06  166.48
  10   1   1 7885.97   89.10
  -7   0  -8  -84.39   59.36
   7   0   8  -31.06   31.47
  -7   0  -8  -17.41   46.44
   7   2   3 1248.66   97.45
   7  -2   3 1243.95   42.74
  -7  -2  -3 1279.87   86.09
  -7  -2  -3 1238.51   53.31
  -7   2  -3 1226.14   77.79
   7   2   3 1197.09   62.20
  -7   2  -3 1228.80   64.70
   7   1   7 5090.54  135.01
  -7   1  -7 5379.77   85.03
  -7  -1  -7 5465.81  136.08
   7  -1   7 5460.24  166.58
   7  -1   7 5365.95  104.40
  11   0  -9 9369.70  126.70
  11   0  -9 9251.34  257.38
 -11   0   9 9416.40  134.06
 -11   0   9 9116.61  122.96
   3   0  12  352.65   69.61
  -3   0 -12  220.84   34.81
  -3   0 -12  171.70   85.59
  -3   0 -12  263.75   40.59
  -7   2   9  174.03   33.07
  -7  -2   9  176.44   57.16
   7  -2  -9  171.03   37.92
  -7  -2   9  150.26   25.99
   7  -2  -9  239.12   99.87
   7   2  -9  190.99   38.90
   7   2  -9  138.87   63.86
   9   0   558330.32  449.31
  -9   0  -556984.73  471.33
  -9   0  -556921.61  496.50
 -11   0   0  280.19   63.38
 -11   0   0  230.53   41.99
  11   0   0  251.16   37.70
 -11   0   0  273.07   54.88
  11  -1  -5   68.53   36.08
 -11   1   5  130.92   31.50
 -11   1   5   57.66   37.67
 -11  -1   5  101.18   21.56
 -11  -1   5  102.72   42.69
 -11  -1   5  126.76   19.08
 -11  -1   5  143.93   18.32
   0   3   0    2.45   44.17
   0   3   0    4.62   13.17
   0  -3   0  -79.89   47.14
   0  -3   0    3.60   15.11
 -11   1   4 1921.18   59.57
 -11  -1   4 1773.26   60.64
 -11   1   4 1858.65   87.79
  11  -1  -4 1823.87   97.92
 -11  -1   4 1855.87   74.65
 -11  -1   4 1847.64   83.06
   0   1  1320487.60  197.96
   0   1 -1319578.32  236.54
   0   1 -1320476.48  292.46
   0  -1 -1320518.11  336.85
   0  -1 -1320757.62  243.11
   0  -1  1319801.80  243.10
   0  -1  1319966.61  241.53
   0   1  1320434.58  259.46
   6  -2 -1017457.24  234.09
  -6   2  1017578.53  199.58
  -6   2  1017964.59  214.96
  -6  -2  1017218.51  233.79
   6   2 -1017808.22  253.95
  -6  -2  1017783.30  190.47
   6   2 -1017697.95  202.15
   0   3  -1 2855.93  104.01
   0  -3  -1 2783.53  130.62
   0  -3   1 2831.50   95.93
   0  -3  -1 2814.89  132.72
   0  -3  -1 2906.18  107.84
   0   3  -1 2861.80   73.58
   0  -3   1 2890.11  110.54
   0   3   1 3116.02  216.10
 -10   0  -3   -4.01   39.40
  10   0   3  -35.85   32.77
 -10   0  -3  -19.02   46.55
   6   2   549407.24  324.83
  -6   2  -550722.18  443.64
   6  -2   550746.27  348.39
  -6  -2  -550243.51  386.47
   6  -2   549170.13  489.96
  -6   2  -550313.21  388.25
  -7   1  13 4764.83   99.42
  -7  -1  13 4775.93  120.94
   7  -1 -13 4808.51   80.36
   7   1 -13 4558.48  156.48
  -7   1  13 4626.34  103.57
  -7   0  14  -19.96   38.22
   7   0 -14  -21.27   73.16
  -7   0  14  -16.17   31.74
  -1  -3   0 9672.64  178.65
  -1   3   010092.08  136.19
   1   3   010123.32  172.66
  -1   3   0 9888.69  286.70
  -1  -3   0 9929.91  206.31
   1  -3   0 9724.92  182.85
   1  -3   0 9970.20  152.01
  -1  -3   0 9892.91  162.79
   2  -1  1221804.03  250.32
  -2   1 -1222071.87  236.34
   2   1  1222031.01  180.63
  -2   1 -1222273.87  300.61
  -2  -1 -1221285.42  311.88
  -2  -1 -1222230.41  265.86
   2  -1  1222149.83  280.24
   1   3  -1 5885.60  133.91
  -1   3   1 5913.64  141.11
  -1   3   1 6080.66  106.25
  -1  -3   1 5991.76  130.60
   1  -3  -1 5944.93  160.27
  -1  -3   1 5774.40  143.82
   1   3  -1 6052.35   99.75
 -11  -1   6  529.23   77.72
 -11  -1   6  439.21   49.02
  11  -1  -6  490.20   61.28
 -11  -1   6  481.21   53.16
 -11   1   6  484.13   83.45
 -11  -1   6  471.42   75.71
 -11   1   6  505.22   42.18
  -3   2  1111431.52  180.05
  -3   2  1111299.39  160.01
   3  -2 -1111155.94  261.45
   3  -2 -1111304.61  173.96
   3   2 -1111391.59  202.97
   3   2 -1111047.40  179.46
  -3  -2  1110772.80  164.16
  -3  -2  1111355.29  186.69
 -11  -1   334116.06  330.60
 -11   1   333136.47  266.76
  11   1  -332910.48  281.51
 -11   1   332888.56  341.21
 -11  -1   333450.92  346.41
  11  -1  -333794.85  358.98
 -11  -1   333544.48  278.61
   8  -2   1  563.98   53.63
  -8   2  -1  693.78   55.42
   8   2   1  634.93   84.15
   8   2   1  683.03   46.53
  -8   2  -1  703.73   82.18
  -8  -2  -1  604.87   46.73
  -8  -2  -1  609.79   67.99
   8  -2   1  617.51   63.66
  -1  -3  -1   64.46   19.73
   1  -3   1   91.48   42.04
  -1  -3  -1   78.31   51.11
  -1  -3  -1  -19.64   34.57
  -1   3  -1   88.78   17.73
   1   3   1   40.30   41.51
   1  -3   1   67.91   28.76
  -2   2  11  421.82   57.97
  -2  -2  11  361.28   54.40
  -2  -2  11  239.21   44.50
   2  -2 -11  285.83   50.35
   2  -2 -11  184.41   72.78
   2   2 -11  286.01   67.37
  -2   2  11  347.59   44.44
   2   2 -11  293.04   59.97
   4   2 -11 3539.26  119.30
  -4  -2  11 3672.44   87.50
   4  -2 -11 3631.31  102.67
   4  -2 -11 3508.18  174.34
   4   2 -11 3503.48   99.17
  -4   2  11 3421.70   97.75
  -4   2  11 3540.95   96.65
  -1  -3   2  440.57   61.73
   1   3  -2  373.26   70.53
  -1   3   2  412.18   63.53
   1   3  -2  337.96   62.62
  -1  -3   2  523.20   68.97
   1  -3  -2  376.19   84.95
   1  -3  -2  492.64   80.95
   0   3   212896.32  195.79
   0  -3   212658.00  186.94
   0  -3  -212874.92  189.99
   0  -3   212501.66  215.58
   0  -3  -212061.11  227.71
   0   3  -212601.96  152.62
   9   1   4 8772.08  178.45
   9  -1   4 8737.23  114.21
  -9  -1  -4 8967.84  183.80
  -9  -1  -4 8644.55  149.58
  -9   1  -4 8626.73  177.84
  -9   1  -4 8590.82  100.28
 -10   1  10 1074.92   65.08
  10   1 -10 1028.58   99.53
  10  -1 -10 1127.53   56.69
 -10   1  10 1043.01   39.27
  10  -1 -10 1203.03  153.45
 -10  -1  10 1090.42   69.79
 -10  -1  10 1068.17   45.28
 -10  -1  10 1095.29   92.93
   1   2  10226210.7 1289.64
  -1  -2 -10229774.7  786.58
  -1  -2 -10234059.9  989.97
   1   2  10230504.7  585.90
  -1   2 -10226759.7 1260.82
   1  -2  10225833.9 1277.65
   1  -2  10229957.1  844.49
  -1   2 -10228606.1 1267.46
   8   2  -810094.26  123.10
  -8  -2   810208.71  145.50
  -8  -2   810061.39  176.36
   8   2  -810495.96  330.63
   8  -2  -810563.77  329.93
   8  -2  -810155.29  163.94
  -8   2   810208.17  156.20
  11  -1  -710758.96  170.80
 -11  -1   710970.54  157.37
  11   1  -710944.28  221.08
 -11   1   710589.05  195.76
 -11  -1   710674.34  151.25
 -11   1   710817.87  147.99
 -11  -1   710578.06  168.19
  -2  -3   1 7929.75  268.99
   2  -3  -1 8304.89  135.17
   2   3  -1 8028.92  152.03
  -2   3   1 8225.47  131.95
  -2  -3   1 7594.23  140.37
  -2  -3   1 8266.18  167.90
   4   1 -14 2981.61  138.69
   4   1 -14 2748.36  108.15
  -4   1  14 3000.93   83.65
  -4   1  14 2933.02   96.51
  -4  -1  14 2956.69  106.14
  -4  -1  14 2916.84   74.00
   4  -1 -14 2867.10   75.63
   4  -1 -14 2591.93  140.08
   2   3   013070.60  197.73
   2  -3   013061.59  176.97
  -2  -3   013550.40  204.14
  -2   3   012964.01  169.11
  -2  -3   013048.74  223.03
   0   0  14  255.93   36.76
   0   0 -14  243.50   43.12
   8   0   7   26.90   36.89
  -8   0  -7    3.41   45.89
   3   1 -14  350.45   60.46
   3   1 -14  221.90   55.58
  -3   1  14  306.59   37.18
   3  -1 -14  247.08   83.58
   3  -1 -14  248.46   41.49
  -3  -1  14  260.14   42.20
  -3   1  14  301.20   49.95
  11  -1  -219789.91  280.82
  11   1  -218292.63  256.07
 -11   1   219172.59  187.11
  11   1  -218625.92  238.23
 -11   1   219653.34  261.47
 -11  -1   218132.44  223.77
 -11  -1   219445.90  251.05
   2  -3  -275696.62  544.09
  -2  -3   274750.50  550.03
   2   3  -274845.79  569.15
  -2   3   275099.37  550.72
   2   3  -273272.11  418.42
  -2   3   275975.75  510.44
  -2  -3   273988.39  573.61
   1  -3   2  120.57   41.30
   1   3   2   52.60   38.88
  -1   3  -2  117.08   20.83
   1  -3   2  180.46   52.52
  -1  -3  -2   41.20   36.76
   2   0  13  -23.11   17.93
  -2   0 -13   -5.07   23.53
   2   0  13   -2.03   39.16
  -9  -2   4 6537.58  147.81
  -9  -2   4 6549.01  136.23
   9   2  -4 6592.43  129.87
   9  -2  -4 6479.26  152.95
  -9   2   4 6222.57  147.98
  -9   2   4 6642.72  127.27
   8  -1   6 8429.68  226.40
  -8   1  -6 8372.96   99.76
  -8   1  -6 8381.31  176.39
   8   1   6 8460.64  173.11
   8  -1   6 8653.71  127.88
  -8  -1  -6 8791.12  162.87
 -11   0  10  107.11   44.89
 -11   0  10  143.52   37.09
  11   0 -10  112.93   23.25
  11   0 -10  207.46   98.92
   9   2  -3 4797.66  108.05
  -9  -2   3 4965.44  128.56
  -9  -2   3 4825.82  144.26
  -9   2   3 4761.07  112.14
  -9   2   3 4771.35  136.79
   9  -2  -3 4745.01  208.68
   1  -2 -11 4818.90  122.53
   1  -2 -11 4550.74  175.56
  -1   2  11 4736.25  100.67
  -1   2  11 4558.01  122.67
   1   2 -11 4705.35  124.04
   1   2 -11 4716.07  123.76
  -1  -2  11 4610.52  116.65
  -1  -2  11 4723.53  118.63
   5  -1 -14 5419.46   96.53
   5   1 -14 5348.79  161.90
  -5   1  14 5333.20  118.15
  -5  -1  14 5353.91  126.90
  -5  -1  14 5229.48  121.02
  -5   1  14 5295.07  107.96
  -1   3   3 3200.25  103.98
  -1   3   3 2938.26  114.14
  -1  -3   3 3174.07  102.31
  -1  -3   3 3156.40  114.90
   1   3  -3 3252.08  116.29
   1  -3  -3 2988.71  112.48
   1  -3  -3 3018.93  136.91
   1   3  -3 3220.84   71.15
  -9   0  1315561.73  197.32
  -9   0  1315628.65  196.18
   9   0 -1316249.07  333.12
 -10   1  -2  821.02   74.57
 -10  -1  -2  799.94   78.93
  10  -1   2  644.99   71.76
  10  -1   2  804.64   37.59
  10   1   2  808.63   75.03
 -10   1  -2  741.80   47.38
  -5   2  1124613.26  254.66
   5  -2 -1124402.90  423.42
   5  -2 -1124115.08  259.56
  -5  -2  1124943.18  238.41
   5   2 -1124366.50  260.38
  -9  -2   5 9727.75  157.21
   9   2  -5 9769.45  160.53
  -9  -2   5 9760.03  173.54
   9  -2  -5 9609.25  174.68
  -9   2   5 9628.84  149.52
  -9   2   5 9571.37  173.26
   2  -3   1  587.40   53.70
  -2  -3  -1  671.65  169.44
   2  -3   1  842.92  146.76
  -2  -3  -1  629.34   60.01
  -2  -3  -1  707.04   61.68
  -2   3  -1  662.10   52.96
   2   3   1  612.24   59.11
   0   3   3 2351.82  108.63
   0   3   3 2562.60  100.25
   0   3  -3 2401.46   99.74
   0  -3   3 2529.38   88.93
   0  -3   3 2457.41   96.38
 -11   0  -145754.87  401.10
 -11   0  -147552.94  439.01
  11   0   145874.25  367.32
  -4   0  15    8.70   31.39
   4   0 -15  119.40   77.81
   4   0 -15    1.41    5.87
  -4   0  15  -28.66   37.36
   2   1 -14 1919.46  108.64
   2  -1 -14 1846.14  140.54
   2  -1 -14 2128.64  144.22
  -2  -1  14 2026.58   78.03
  -2   1  14 2061.80   87.00
   2   1 -14 1962.58   98.40
  -2   1  14 2095.84   67.39
   2   3  -3 1856.43   96.77
  -2   3   3 1791.10   98.73
  -2  -3   3 1732.14   89.87
   2  -3  -3 1794.68   98.85
  -2   3   3 1661.87   89.04
  -2  -3   3 1687.11   82.69
   2   3  -3 1693.36   79.46
  -4  -2  -820948.48  272.08
   4  -2   821780.11  230.03
   4  -2   820753.68  390.97
  -4   2  -821364.60  272.21
  -4  -2  -821089.21  321.11
  -4   2  -821529.23  242.21
   4   2   821564.63  195.95
   4   2   821148.33  291.81
  -9  -2   2  749.84  139.13
   9   2  -2  613.85  120.53
  -9  -2   2  770.46  148.03
   9  -2  -2  638.86   72.91
  -9   2   2  687.56   71.96
  -9   2   2  713.16  109.78
  10   0 -1213266.85  311.04
 -10   0  1213620.93  174.57
 -10   0  1213507.24  181.06
 -12   0   5   -7.93   19.20
 -12   0   5  -52.99   33.31
  12   0  -5  -53.68   32.57
  -7   2  -4 3225.25  122.16
   7   2   4 3458.47  147.86
   7  -2   4 3337.67   69.49
  -7  -2  -4 3449.72  120.12
  -7  -2  -4 3289.62   89.80
   7   2   4 3212.54   68.34
  -7   2  -4 3166.92   90.03
 -11  -1   8 2103.76   71.06
 -11  -1   8 2277.81  212.46
 -11   1   8 2375.46  177.73
  11  -1  -8 2035.70  175.10
 -11   1   8 2182.24   75.23
 -11  -1   8 2210.01   86.07
  11   1  -8 2227.52  121.22
 -12   0   613627.53  163.50
  12   0  -613958.14  202.18
 -12   0   614029.85  159.22
 -12   0   614008.24  196.66
   5   0 -15 1036.01  117.50
  -5   0  15 1019.45  172.32
  -5   0  15 1141.93   68.29
  -3   0  1511588.08  184.06
  -3   0  1512067.22  165.52
   3   0 -1511601.77  255.31
   3   0 -1511952.05  192.73
 -12   0   4 1047.96   90.27
 -12   0   4 1000.89   77.83
  12   0  -4 1018.77   80.63
  12   0  -4 1016.77   57.30
   9  -1 -1228535.44  226.73
  -9   1  1228897.34  244.25
  -9  -1  1228253.04  292.02
   9   1 -1229036.23  373.95
  -9   1  1228195.82  274.38
  -9  -1  1228048.57  286.17
   5  -2   7 6554.16  163.97
  -5  -2  -7 6500.52  229.99
   5   2   7 6497.02   90.64
  -5  -2  -7 6604.88  144.16
  -5   2  -7 6717.87  129.36
  -5   2  -7 6599.90  156.01
   5  -2   7 6763.74  114.87
   8   2   2 6577.46  187.63
  -8  -2  -2 6172.51   98.36
  -8  -2  -2 6152.70  152.89
   8   2   2 6262.03   96.39
   8  -2   2 6217.62   90.18
  -8   2  -2 6421.26  156.91
   8  -2   2 6196.11  163.91
  -8   2  -2 6152.04  120.34
   3  -2   930378.38  288.63
   3  -2   929710.59  339.81
  -3  -2  -929835.16  348.99
  -3   2  -930023.24  329.01
  -3   2  -930003.43  299.70
  -3  -2  -929799.09  356.50
   3   2   929962.18  351.25
   3   2   929991.30  246.80
  -5  -1 -10  160.74   77.36
   5  -1  10   20.63   58.43
   5  -1  10   92.76   32.99
  -5  -1 -10   56.97   50.48
   5   1  10   80.23   48.17
  -5   1 -10   56.66   25.49
  -5   1 -10   99.14   55.16
  -9   2   6 4052.14  178.58
  -9  -2   6 3932.71  103.02
   9  -2  -6 3917.15  114.60
   9   2  -6 3890.77  111.86
  -9  -2   6 3909.59  116.42
  -9   2   6 3904.43  106.06
   3  -3  -110933.93  157.06
  -3  -3   110836.83  298.92
   3   3  -110833.43  183.26
  -3   3   111055.87  166.78
  -3  -3   111825.23  212.92
  11   1  -118199.71  210.49
 -11   1   118488.42  179.29
  11   1  -118419.23  260.98
 -11   1   118669.26  258.85
 -11  -1   118000.41  204.95
 -11  -1   118477.76  248.33
  11  -1  -118955.05  281.22
  -1  -1 -1325620.13  282.54
   1   1  1325156.28  227.54
  -1   1 -1324843.12  263.93
   1   1  1325697.08  299.92
  -1   1 -1325995.16  337.65
   1  -1  1325129.58  279.87
   1  -1  1325142.24  291.58
  -1  -1 -1324859.47  355.01
  -7   2  10 1638.33   58.59
   7  -2 -10 1648.15   71.00
   7  -2 -10 1359.38  153.75
  -7  -2  10 1628.96   85.11
  -7  -2  10 1627.40   64.85
   7   2 -10 1722.03   74.30
   7   2 -10 1827.66  106.16
   8   0 -14  255.62  110.01
  -8   0  14  277.19   43.91
  -1   3  -3  145.46   27.79
  -1   3  -3   89.41   46.37
   1   3   3  149.18   54.40
   1   3   3   52.80   52.67
   1  -3   3   64.51   27.84
   1  -3   3  160.28   52.48
  -1  -3  -3   66.72   39.60
  -3  -3   2 1430.48   80.07
   3   3  -2 1428.85   82.54
   3  -3  -2 1533.99   82.84
  -3   3   2 1433.13  127.35
  -3  -3   2 1371.86   85.21
   3  -3  -2 1463.04  164.16
   6   1 -14  -57.40   54.58
   6  -1 -14   20.67   16.92
  -6  -1  14    4.93   37.68
  -6   1  14  -51.08   28.49
  -6   1  14   -0.66   27.61
  -6  -1  14  -28.39   35.50
  -2  -3  -2  137.17   51.75
   2  -3   2  148.57   54.29
  -2  -3  -2   68.67   36.24
   2  -3   2   45.98   27.79
   2   3   2  146.91   40.44
  -2   3  -2   52.86   45.46
  -2   3  -2   81.68   20.08
  -2  -3  -2   48.77   32.91
   8  -1 -1313228.34  136.69
  -8  -1  1312977.19  191.35
  -8  -1  1312960.24  191.49
   8  -1 -1313085.52  331.91
   8   1 -1313164.45  249.14
   6   1   923565.36  305.85
  -6   1  -923186.06  207.20
  -6  -1  -923841.97  307.58
   6  -1   923576.79  322.41
   6  -1   923102.95  243.14
  -6  -1  -923448.61  292.84
  -3   3   011790.14  217.20
   3   3   011928.61  185.32
  -3  -3   012497.80  218.43
  -3  -3   011735.89  211.53
   3  -3   011927.51  161.44
  -3   3   011941.65  195.12
   4   1  11  327.03   65.20
  -4   1 -11  321.83   44.04
   4   1  11  275.06   41.47
  -4   1 -11  386.69   86.77
  -4  -1 -11  453.91   76.36
  -4  -1 -11  398.21   65.47
   4  -1  11  309.55   48.47
   4  -1  11  352.02   62.79
   1  -3  -421857.19  296.58
  -1  -3   421503.99  280.55
  -1   3   421522.52  283.65
  -1   3   421749.97  257.96
   1   3  -421676.18  196.83
  -1  -3   421946.50  257.53
 -12   0   7  253.27   36.91
  12   0  -7   96.01   33.16
 -12   0   7  159.21   59.31
 -12   0   7  284.86   37.42
  12   0  -3   57.26   35.92
 -12   0   3   13.02   34.78
 -12   0   3  -11.61   15.50
  -9  -2   125304.77  311.42
   9   2  -125028.65  244.67
   9  -2  -124528.26  311.50
  -9   2   125345.02  304.56
  -9   2   125325.13  252.73
   3   3  -396087.51  665.18
   3  -3  -393927.83  691.27
  -3  -3   394703.15  676.73
  -3   3   391134.77  628.80
  -3  -3   392629.99  650.20
  -3   3   393322.40  638.96
   2   3  -4   28.17   46.81
  -2  -3   4   38.55   45.11
  -2   3   4   41.67   42.16
  -2   3   4   90.97   43.97
   2   3  -4   71.25   22.05
  -2  -3   4   13.33   35.64
   0   2  1133487.58  353.48
   0   2  1133801.84  279.02
   0  -2 -1134039.24  425.96
   0  -2 -1133792.93  341.40
   0   2 -1133743.74  339.88
   0  -2  1133871.87  327.58
   0   2 -1133940.51  344.87
   0  -2  1134387.25  343.56
  -8  -2   952155.38  375.98
  -8  -2   952406.03  448.80
   8   2  -953364.82  468.22
   8   2  -953652.25  379.34
  -8   2   952741.99  416.62
   8  -2  -952272.00  668.76
  -8   2   952138.22  325.41
   8  -2  -952270.64  419.00
   0  -3  -4 3714.18  139.97
   0  -3  -4 3977.74  145.26
   0  -3   4 3743.15  122.37
   0  -3   4 3851.34  105.51
   0   3   4 3723.86  129.86
   0   3  -4 3871.83   87.78
   0   3   4 3807.77  140.84
 -10   0  -4  112.93   22.41
 -10   0  -4  101.83   34.25
  10   0   4  125.04   30.69
  -5   0 -1194167.20  716.83
  -5   0 -1194124.08  710.95
   5   0  1191851.84  635.26
  -6   0  15  -29.77   33.77
  -6   0  15  -29.13   28.99
   6   0 -15   36.42   75.95
  -2   0  15  225.47   60.15
   2   0 -15  121.29   23.55
   2   0 -15   61.80   71.98
  -6   0 -1051774.73  492.73
   6   0  1053842.53  442.96
  -6   0 -1051529.89  513.61
  -6   2  11   12.91   26.31
  -6   2  11   58.61   37.45
   6  -2 -11    2.16   92.00
   6  -2 -11   25.70   28.85
  -6  -2  11   70.77   33.97
   6   2 -11   60.83   40.32
   6   2   6 1365.78   52.46
  -6  -2  -6 1331.86   71.60
   6  -2   6 1420.13   98.46
   6  -2   6 1441.46   58.33
  -6   2  -6 1345.73   63.80
  -6   2  -6 1300.45   82.24
 -10  -1  11  853.79   60.03
 -10  -1  11  807.85  167.04
 -10   1  11  903.66  124.36
  10   1 -11  864.63   96.86
  10  -1 -11  851.27  146.36
  10  -1 -11  857.06   45.53
 -10   1  11  791.55  109.37
   1  -1 -14  455.06  120.04
  -1  -1  14  329.76   44.58
  -1   1  14  365.34   59.37
   1  -1 -14  375.85   53.81
  -1   1  14  386.68   53.58
   1   1 -14  339.25   81.92
   1   1 -14  351.98   83.06
  -1  -1  14  328.08   45.46
  -2  -2 -1017445.29  283.58
   2   2  1017834.91  180.85
  -2  -2 -1017715.93  266.98
   2   2  1017373.02  260.46
  -2   2 -1017972.92  250.16
  -2   2 -1017890.72  230.97
   2  -2  1016975.30  248.69
   2  -2  1017394.91  217.88
   3   3   1 5803.66  132.60
  -3   3  -1 5643.89  136.07
  -3   3  -1 5719.16  119.49
  -3  -3  -1 5857.67  164.62
  -3  -3  -1 5842.23  154.97
   3  -3   1 5747.66  120.28
   3  -3   1 5640.54  154.36
   9   2  -7 4076.34  116.11
  -9  -2   7 4090.47  123.56
  -9  -2   7 4088.79  101.61
  -9   2   7 4039.61  102.81
   9  -2  -7 4040.97  117.07
  -9   2   7 4016.50  123.14
  -9   0  -6  398.50   74.20
   9   0   6  347.73   50.51
  -7  -1  -810757.39  195.52
   7   1   810402.69  202.07
  -7  -1  -810841.17  214.59
  -7   1  -810202.35  125.61
   7  -1   810277.10  223.56
   7  -1   810719.15  157.37
  11  -1  -918598.61  217.27
 -11  -1   918814.47  227.82
  11  -1  -920243.87  421.88
 -11  -1   918732.67  188.48
 -11   1   918908.51  215.06
 -11  -1   918744.77  216.64
   4   0  1243586.09  394.14
  -4   0 -1242748.36  304.62
  -4   0 -1243009.81  455.93
  -4   0 -1243618.09  467.54
   1   0  14   -6.37   22.94
  -1   0 -14  -13.82   36.37
   1   0  14  -13.65   37.08
   3  -1  12 7679.46  147.43
  -3   1 -12 7874.25  183.75
  -3  -1 -12 7548.19  185.87
  -3   1 -12 7585.49  125.83
   3   1  12 7791.29   88.31
  -3  -1 -12 7844.13  164.61
   3  -1  12 7638.41  174.01
 -12   0   823747.35  220.56
  12   0  -823671.68  265.97
 -12   0   823588.01  314.28
 -12   0   823382.56  228.94
 -11   0  1121882.99  242.17
  11   0 -1120546.82  379.24
 -11   0  1121968.78  222.27
 -12   0   247080.73  327.20
 -12   0   248017.96  421.33
  12   0  -246391.12  367.50
 -12   0   247467.66  411.16
   3  -3  -412298.68  280.51
  -3   3   412704.63  200.94
   3   3  -412701.16  209.60
  -3  -3   412719.03  208.30
   3  -3  -412423.56  218.64
  -3  -3   412357.42  200.65
  -3   3   412464.50  201.50
   2   3   3 1848.96   84.37
  -2   3  -3 1890.24  129.38
  -2   3  -3 1758.76   70.79
  -2  -3  -3 1753.45   78.30
   2  -3   3 1857.31   99.04
   2  -3   3 1893.19  178.89
   2   3   3 1796.40  162.64
  -7   0  -917082.83  258.53
  -7   0  -916627.25  275.86
   7   0   916771.54  225.46
  -9   1  -5 6548.21  156.05
  -9  -1  -5 6704.48  173.68
  -9  -1  -5 6448.56  178.62
   9  -1   5 6575.55  107.32
   9   1   5 6599.88  158.56
  -9   1  -5 6572.91   89.94
  -1  -3  -4 8258.61  179.56
   1   3   4 8306.99  284.06
  -1   3  -4 8201.23  163.22
  -1   3  -4 8135.35  129.34
   1  -3   4 8568.18  181.56
   1  -3   4 8203.89  144.95
   1   3   4 8014.37  184.41
 -11  -1   018807.41  212.90
 -11   1   019145.78  258.91
  11   1   019119.58  170.62
 -11   1   018719.56  174.57
  11   1   018934.48  264.62
  11  -1   019555.27  294.67
 -11  -1   018765.12  258.78
  -9  -2   0  866.32   86.92
   9   2   0  903.62   49.09
   9   2   0  746.06   71.28
   9  -2   0 1026.00   97.67
  -9   2   0  810.68  217.70
  -9   2   0  910.02   60.37
  10  -1   3 1427.52  110.87
 -10   1  -3 1512.70   89.35
 -10   1  -3 1460.33   45.65
  10  -1   3 1530.82   53.28
 -10  -1  -3 1557.91   83.75
 -10  -1  -3 1555.81  111.37
  10   1   3 1510.72   86.09
  -7   1  14 3155.58   93.82
   7   1 -14 3092.01  146.39
   7  -1 -14 2781.16  173.74
   7  -1 -14 2989.02   64.86
  -7  -1  14 3050.67  105.42
  -7   1  14 3031.05   87.86
  11   0   2   19.35   34.40
 -11   0  -2  -24.53   50.06
 -11   0  -2   62.52   38.78
  -4  -3   231882.78  336.95
   4  -3  -232529.18  276.93
   4  -3  -233537.35  374.40
  -4  -3   232082.53  348.33
  -4   3   231745.15  309.69
  -4   3   231140.12  323.01
   4   3  -232455.24  330.37
   1  -3  -5 4357.02  164.50
   1   3  -5 4885.54   90.31
  -1   3   5 4914.18  137.93
  -1  -3   5 4966.53  134.54
  -1  -3   5 4978.31  122.65
   1  -3  -5 4888.75  142.71
  -1   3   5 5144.31  171.29
   3  -2 -12 4287.85  112.80
   3  -2 -12 4620.34  208.02
  -3   2  12 4363.29  116.25
  -3   2  12 4534.21  103.36
  -3  -2  12 4444.25  127.06
  -3  -2  12 4450.16  110.39
   3   2 -12 4381.59  121.44
   3   2 -12 4305.91  218.54
   4  -3  -1 2013.04   96.78
   4   3  -1 2096.84   87.04
  -4   3   1 2046.03   90.91
  -4  -3   1 2135.30   95.13
  -4   3   1 2249.59  199.24
  -4  -3   1 2030.79   99.87
   4  -3  -1 2053.56   99.60
  -2  -3   528633.01  305.69
  -2  -3   529012.47  327.62
   2   3  -528796.73  226.80
   2   3  -528557.69  322.13
  -2   3   529067.05  305.07
   2  -3  -528659.93  339.53
  -2   3   528724.50  327.25
  -3  -3  -2  556.49   74.88
   3  -3   2  580.88   62.27
   3  -3   2  574.15   51.76
  -3   3  -2  601.22   67.22
  -3   3  -2  528.28   49.39
   3   3   2  580.27   60.09
   4   2 -12   17.20   50.05
   4   2 -12    6.16   35.70
  -4   2  12   13.07   31.65
  -4  -2  12   47.00   42.28
   4  -2 -12   65.68   32.46
   4  -2 -12  -63.33   83.15
  -4   2  12   37.33   32.24
  -4  -2  12   19.82   27.45
   8   2   322939.44  215.80
   8   2   323185.92  328.84
  -8  -2  -322916.24  296.92
  -8  -2  -323450.47  220.89
  -8   2  -323234.04  291.63
  -8   2  -323042.84  239.81
   8  -2   323298.35  188.39
  -4   3   3  826.63  178.67
   4   3  -3  854.36   70.34
  -4   3   3  693.03   71.06
  -4  -3   3  878.16   81.17
   4  -3  -3  898.06   82.24
  -4  -3   3  786.74   65.20
   7   0 -1543389.97  523.80
  -7   0  1544809.36  373.29
  -7   0  1544095.63  379.52
   1   0 -1517602.87  248.59
  -1   0  1517620.55  234.45
   1   0 -1517722.81  312.65
  -1   0  1516930.47  232.84
   2  -2 -12  789.15  116.36
   2  -2 -12  865.55   61.41
  -2   2  12  848.86   71.95
  -2   2  12  865.73   51.18
   2   2 -12  865.06   83.97
   2   2 -12  764.50  168.42
  -2  -2  12  732.88   55.54
  -2  -2  12  826.01   79.12
   0  -3  -5 1619.28  106.70
   0  -3   5 1631.49  100.52
   0  -3   5 1553.65   77.60
   0   3   5 1626.50   78.30
   0   3  -5 1599.35   94.71
   0   3  -5 1536.74   61.79
   0   3   5 1562.56  101.65
   0  -3  -5 1529.42   99.93
  -4  -3   0 2977.03  113.67
   4   3   0 2863.53   98.13
  -4   3   0 2786.46   92.65
  -4   3   0 2891.02  111.96
   4  -3   0 2766.37   77.57
  -4  -3   0 3051.33  109.33
   9  -2  -8 2736.08  223.31
  -9   2   8 2916.75   94.85
   9   2  -8 3006.16  112.52
   9  -2  -8 2938.47   96.02
  -9  -2   8 2873.41   84.78
  -9  -2   8 2919.36  103.59
   7   2   5  101.86   24.49
  -7   2  -5  115.27   27.71
  -7   2  -5   86.71   42.79
  -7  -2  -5   33.15   27.08
  -7  -2  -5  165.37   55.73
   7  -2   5   67.36   52.16
   7  -2   5  138.44   27.07
   7   2   5   72.63   58.91
  -3   0 -1316599.27  254.40
  -3   0 -1316365.24  282.02
   3   0  1316603.23  232.68
  -3   0 -1316259.66  186.48
   1   2  1143838.73  324.25
   1   2  1143059.49  418.00
  -1  -2 -1142371.43  442.62
  -1  -2 -1143663.64  482.18
  -1   2 -1143365.14  411.82
   1  -2  1144773.98  418.52
   1  -2  1143384.00  380.69
  -1   2 -1143237.44  392.65
   3   3  -5 1687.22  134.22
  -3   3   5 1635.86   84.46
   3  -3  -5 2049.30  152.67
  -3  -3   5 1682.84   89.92
  -3  -3   5 1739.02   91.45
  -3   3   5 1696.19   84.38
 -12   0   9    2.96   30.16
  12   0  -9   10.85   71.44
  12   0  -9   12.34   23.31
 -12   0   9   82.09   32.66
 -12   0   1  351.76   43.80
 -12   0   1  538.19   65.77
 -12   0   1  347.59   58.13
  12   0  -1  508.75   51.60
  10   0 -13   -1.82   75.30
 -10   0  13  -41.14   31.02
 -10   0  13   21.25   27.92
   0   1  1419700.12  260.42
   0  -1  1420288.47  254.55
   0  -1  1420229.22  253.41
   0  -1 -1420417.64  249.56
   0  -1 -1420163.42  345.45
   0   1 -1420384.99  303.64
   0   1 -1419850.64  245.35
   0   1  1420073.70  230.35
   8  -1   7 1816.22   66.72
   8  -1   7 1774.06  100.24
  -8  -1  -7 1784.59   85.66
  -8   1  -7 1785.54   95.85
  -8   1  -7 1871.14   54.28
   8   1   7 1822.83  100.08
  -5   2  12 3906.86  104.45
  -5   2  12 4028.81  191.09
   5  -2 -12 3906.02  203.05
   5  -2 -12 3941.35  104.90
   5   2 -12 4084.10  138.40
   5   2 -12 3889.66  113.21
  -5  -2  12 3808.36   90.91
   4   3  -4 1358.08   91.70
  -4   3   4 1353.32  111.66
  -4  -3   4 1357.87   81.64
   4  -3  -4 1549.89   93.20
  -4  -3   4 1363.87   81.82
  -9   0  14  126.34   45.37
   9   0 -14  127.83   79.37
   8  -2 -10 9619.07  311.49
  -8   2  10 9615.04  111.83
   8  -2 -10 9998.08  157.56
  -8  -2  10 9615.80  172.81
  -8  -2  10 9518.84  132.19
   8   2 -1010005.25  196.62
   8   2 -1010086.95  151.00
  -7   2  11 5253.43   98.64
   7  -2 -11 4971.08  109.35
  -7   2  11 5354.98  126.12
   7   2 -11 5217.59  118.12
  -7  -2  11 5179.55  137.54
  -7  -2  11 5197.02   98.35
   7   2 -11 5298.64  158.19
  -8   0  -819918.46  291.32
  -8   0  -819208.43  271.95
   8   0   819383.37  242.08
   2  -1  13 1052.12   70.03
  -2   1 -13 1105.59   99.85
   2  -1  13 1009.64   91.51
  -2   1 -13 1073.89   67.10
  -2  -1 -13  998.57   74.23
  -2  -1 -13  950.73  105.35
   2   1  13 1087.22   43.21
   2   3   4   47.84   31.35
  -2   3  -4   12.53   44.81
  -2   3  -4   41.83   31.75
   2  -3   4   64.19   50.64
   2   3   4   34.80   56.91
   2  -3   4    5.61   30.15
  -2  -3  -4   10.00   34.90
 -11  -1  10  277.29  123.87
 -11   1  10  555.18   55.90
  11   1 -10  474.36   81.12
  11  -1 -10  621.45  142.96
  11  -1 -10  417.43   79.19
 -11  -1  10  436.79   49.85
  -4  -3  -1 2052.05  100.11
  -4   3  -1 2081.88   84.36
   4   3   1 2037.14   79.25
  -4   3  -1 2045.05   92.70
   4  -3   1 2024.68   72.79
  -4  -3  -1 1985.12  193.75
  -9   1  1318150.08  195.74
   9  -1 -1318063.11  386.25
  -9  -1  1317622.45  227.23
   9   1 -1318570.21  308.22
  -9  -1  1317791.47  240.04
   9   2   1  225.63   31.09
   9   2   1  182.91   72.88
  -9  -2  -1  142.05   45.18
   9  -2   1  244.62   34.35
  -9   2  -1  168.02   46.76
  -9   2  -1  213.13   47.88
   1  -2 -12 2580.07  117.91
  -1   2  12 2459.18  107.01
   1  -2 -12 2460.79  141.34
  -1   2  12 2607.63   78.67
  -1  -2  12 2492.08   94.12
  -1  -2  12 2378.00   87.24
   1   2 -12 2478.87  102.58
   1   2 -12 2421.15  100.60
   3   3   323800.22  260.66
  -3   3  -323640.99  282.65
   3   3   323269.01  370.46
   3  -3   323959.73  244.53
   3  -3   324203.85  317.17
  -3  -3  -324542.56  315.86
  -3   3  -323851.67  273.20
  -1  -3  -5 8272.50  177.48
  -1   3  -5 8305.74  170.25
   1   3   5 8017.58  182.27
   1  -3   5 8332.38  146.33
   1  -3   5 8334.89  179.52
   1   3   5 8439.61  152.29
  -1   3  -5 8127.39  140.89
  -1  -3  -5 8512.77  188.49
   4  -2   9  109.37   82.17
  -4   2  -9  115.70   48.38
   4   2   9   47.48   14.19
  -4  -2  -9  179.06   70.04
   4  -2   9   43.98   44.81
   4   2   9   23.48   45.26
  -4   2  -9  101.78   51.97
  -4  -2  -9   66.68   52.18
 -11   1  -1  862.70   77.94
 -11  -1  -1 1013.85   65.38
 -11  -1  -1  945.14   81.71
  11  -1   1 1006.07   98.60
  11   1   1 1003.94   76.56
 -11   1  -1 1006.29   92.32
  -5   2  -8 6277.23  168.18
  -5  -2  -8 6377.24  151.01
  -5  -2  -8 6376.80  158.97
   5  -2   8 6527.61  173.41
   5  -2   8 6449.89  117.52
   5   2   8 6409.18   91.45
  -5   2  -8 6485.38  129.17
  -4   1  15 1662.53   75.28
   4  -1 -15 1464.37  146.05
   4  -1 -15 1652.52  147.80
  -4  -1  15 1649.12   91.89
  -4   1  15 1607.79   84.35
   4   1 -15 1584.72  111.58
   4   1 -15 1561.15  113.20
  10   1 -1228649.03  359.91
 -10  -1  1227865.28  268.60
 -10   1  1227333.39  250.94
 -10   1  1228337.62  210.67
 -10  -1  1227817.43  272.93
  10  -1 -1227642.47  201.43
  12  -1  -5 7056.73  153.40
 -12  -1   5 6617.09  107.24
 -12   1   5 7086.17  114.77
 -12   1   5 7248.94  163.74
 -12  -1   5 6899.93  141.16
 -12  -1   5 6738.45  132.41
 -12  -1   5 6724.54  155.04
  -2  -3   630027.14  296.88
  -2  -3   630642.67  315.97
   2   3  -630400.54  213.20
   2  -3  -630405.45  321.00
  -2   3   630708.13  290.26
  -2   3   630472.11  315.09
   1  -3  -6  823.66  105.30
   1  -3  -6  707.88   61.79
  -1  -3   6  777.94   74.44
  -1  -3   6  746.68   68.21
  -1   3   6  656.05   77.02
  -1   3   6  775.98   72.05
   1   3  -6  690.47   70.10
   1   3  -6  837.55   50.85
 -12  -1   610449.74  165.59
 -12   1   610235.49  140.73
 -12  -1   6 9691.56  140.83
  12  -1  -610280.21  183.67
 -12  -1   6 9842.04  155.11
 -12   1   610206.47  185.33
 -12  -1   610173.61  145.07
  -5   1  15 3979.52   99.53
  -5  -1  15 3738.69  108.41
  -5   1  15 3862.39  107.82
  -5  -1  15 3908.66  124.06
   5  -1 -15 3938.17   84.54
   5   1 -15 3946.29  149.05
  -3   1  15 3585.02  110.86
   3  -1 -15 3443.42  177.47
   3   1 -15 3628.59  156.12
  -3  -1  15 3625.02   86.11
   3  -1 -15 3735.17  193.21
   3   1 -15 3395.08  117.71
  -3   1  15 3628.76  109.84
 -12   1   4  709.17  126.92
 -12   1   4  616.75   62.73
 -12  -1   4  601.56   94.42
 -12  -1   4  639.27   66.89
  12  -1  -4  676.81   69.28
 -12  -1   4  639.10   93.39
  -4   3   5  222.25   52.23
  -4  -3   5  272.82   59.78
   4  -3  -5  263.94   49.38
  -4  -3   5  273.52   54.46
  -4   3   5  282.43   57.07
   4  -3  -5  129.01   78.50
 -11   0  12    6.10   27.65
 -11   0  12   -5.04   32.48
  10   0   5  -43.32   34.40
 -10   0  -5  -22.50   43.63
 -10   0  -5  -19.32   66.20
   3   2  10 6614.48  112.01
  -3  -2 -10 6597.41  154.46
   3   2  10 6429.75  163.50
  -3  -2 -10 6588.78  178.28
   3  -2  10 6671.79  132.11
   3  -2  10 6495.92  158.24
  -3   2 -10 6711.40  159.87
  -3   2 -10 6502.74  135.61
 -10  -2   4  243.77   41.73
 -10  -2   4  224.51   44.15
  10   2  -4  205.92   36.44
  10  -2  -4  174.07   56.80
 -10   2   4  191.76   45.88
 -10   2   4  202.07   39.40
   8  -1 -14 3486.11  215.27
   8   1 -14 3297.54  147.33
  -8   1  14 3337.69  136.20
  -8  -1  14 3279.57  109.03
  -8   1  14 3175.01   87.02
 -10  -2   530522.23  283.46
  10   2  -530606.74  282.04
 -10  -2   530362.59  306.76
 -10   2   530709.79  268.60
  10  -2  -531408.67  318.52
  -9  -2   9 5612.81  136.85
   9   2  -9 5814.03  151.70
   9  -2  -9 5481.89  268.75
  -9   2   9 5895.47  242.54
  -9  -2   9 5669.00  109.09
   9  -2  -9 5691.93  127.24
  -5  -3   2 1204.25   82.08
  -5   3   2 1200.17   77.41
  -5  -3   2 1165.64  281.90
   5  -3  -2  993.50  171.35
   5  -3  -2 1249.61   88.30
  -5   3   2 1024.68  228.67
   5   3  -2 1237.35   75.28
   6  -2 -1226297.04  251.46
   6  -2 -1226144.45  430.31
  -6   2  1225851.31  235.48
  -6   2  1226048.16  250.95
  -6  -2  1225980.33  227.74
   6   2 -1225946.56  262.57
  -6  -2  1224594.80  276.71
  -3   3   6   82.12   58.02
   3   3  -6   27.70   45.45
  -3  -3   6    2.00   38.74
   3  -3  -6  163.39  103.85
   3  -3  -6    5.59   29.72
  -3   3   6   34.11   36.16
  -3  -3   6   77.65   40.74
   6   2   7 5282.07   80.42
  -6   2  -7 5265.48  116.26
  -6   2  -7 5420.67  142.89
  -6  -2  -7 5143.98  124.71
   6  -2   7 5410.47  156.65
   6  -2   7 5538.13  108.45
  10   2  -3 1311.79   68.28
 -10  -2   3 1184.03   76.28
 -10  -2   3 1308.18  108.89
 -10   2   3 1198.21  106.59
 -10   2   3 1251.20   85.24
  10  -2  -3 1253.14   90.24
  -8   0  15   11.33   32.74
   8   0 -15   53.22   75.47
  -8   0  15   46.87   33.37
   0   0 -15  -25.36   30.83
   0   0  15    0.34   12.32
  12   0 -1015477.93  339.82
 -12   0  1015295.18  180.92
 -12   0  1014795.37  168.14
  12   0 -1014928.34  161.72
  -5   3   3 3438.77  111.96
  -5  -3   3 3630.64  126.15
   5  -3  -3 3539.32  128.44
  -5  -3   3 3507.99  122.56
  -5   3   3 3537.15  142.53
  -5   3   3 3246.51  145.28
   5   3  -3 3683.02  113.46
   4  -3   2114127.8  504.46
   4  -3   2114271.0  679.36
  -4   3  -2114553.4  553.16
  -4   3  -2114164.2  609.17
   4   3   2113782.2  570.66
  -4  -3  -2116105.3  630.41
  12  -1  -7 3926.35  114.13
 -12  -1   7 3589.46  102.63
 -12   1   7 3856.84  120.35
 -12  -1   7 3867.72  132.43
 -12  -1   7 3734.84  100.88
 -12   1   7 3993.24   94.07
 -12  -1   3 8886.24  155.08
 -12  -1   3 9035.04  136.55
 -12   1   3 9149.71  123.93
  12   1  -3 8707.25  133.39
 -12   1   3 9085.34  178.13
 -12  -1   3 9028.21  168.40
  12  -1  -3 9282.11  190.60
  12   0   0 4382.04  103.98
 -12   0   0 4679.86  128.14
 -12   0   0 4420.50  136.36
   2   0  1424155.13  268.13
  -2   0 -1422980.84  329.52
   2   0  1422935.50  203.57
  -2   0 -1424858.73  317.20
  -5  -3   1  991.21  237.14
   5  -3  -1  995.47   86.56
  -5  -3   1 1059.97   86.38
  -5   3   1  932.88   61.87
   5   3  -1  961.74   71.48
  -5   3   1 1012.94  230.61
   5  -3  -1  760.29  149.51
   0   3   6 8135.49  182.07
   0  -3   6 8563.81  155.78
   0  -3   6 8612.66  183.15
   0  -3  -6 8428.92  184.03
   0  -3  -6 8455.62  206.92
   0   3  -6 8379.03  135.42
   0   3  -6 8479.86  170.89
   0   3   6 8381.46  153.08
  11   0   3 1473.65   74.41
 -11   0  -3 1660.36  141.96
 -11   0  -3 1451.71   81.15
 -10  -2   610954.08  189.71
  10   2  -611206.74  181.08
 -10  -2   611261.04  174.22
  10  -2  -611134.87  189.99
 -10   2   610925.14  161.76
  10   1   4 7389.69  171.22
  10  -1   4 6598.88  183.83
 -10  -1  -4 6606.55  165.28
 -10   1  -4 6680.37  164.95
 -10  -1  -4 6702.43  139.81
  10  -1   4 6894.38  107.67
  -5   1 -1116226.82  255.33
  -5  -1 -1116043.52  258.05
  -5  -1 -1116969.32  251.87
   5  -1  1116242.53  265.09
   5  -1  1116400.80  206.57
   5   1  1116612.75  245.51
  -5   1 -1116734.08  172.68
  -6  -1  15 4876.83  125.33
  -6   1  15 5002.58  116.74
  -6  -1  15 4759.27  120.59
   6   1 -15 4982.79  172.13
  -6   1  15 5003.49  137.25
   2  -1 -1520128.62  343.72
   2  -1 -1520205.61  218.08
  -2   1  1520218.95  208.38
  -2   1  1520060.58  247.82
  -2  -1  1519161.27  225.20
   2   1 -1520297.34  303.06
   2   1 -1520151.44  257.02
   8   2   428417.35  355.69
  -8  -2  -428057.64  322.42
   4   0 -1618503.06  338.76
  -4   0  1617937.06  230.53
  -4   0  1618532.91  205.05
  -6  -1 -1053836.78  444.16
   6  -1  1052645.08  476.61
  -6  -1 -1052655.98  437.93
  -6   1 -1053727.43  300.63
   6  -1  1053237.63  366.17
   6   1  1054073.38  445.95
   5  -3  -4  804.43   79.34
  -5  -3   4  806.33   73.79
  -5   3   4  715.94   60.27
   5   3  -4  702.06   68.57
  -5   3   4  740.14  108.78
  -5  -3   4  731.13  102.10
 -10  -2   239567.22  352.37
 -10   2   239373.31  368.38
 -10   2   240368.65  301.19
 -10  -2   240883.89  364.82
  10  -2  -240290.30  390.29
  10   2  -240051.89  347.27
   5   0 -16    5.49   79.91
  -5   0  16  -43.18   29.48
  -5   0  16  -48.74   36.99
   0  -2 -1251091.60  396.49
   0  -2 -1249368.11  509.45
   0   2  1250329.53  314.67
   0   2  1249055.53  418.91
   0   2 -1250328.99  414.11
   0   2 -1249510.25  390.71
   0  -2  1249620.08  381.10
   0  -2  1249430.03  405.28
  -9   0  -7 6195.74  156.62
   9   0   7 6010.36  131.60
   5   3   0 8046.76  150.70
   5  -3   0 7938.81  118.29
  -5  -3   0 8055.48  171.44
  -5  -3   0 7755.89  165.50
  -5   3   0 7987.80  161.63
  -5   3   0 7939.49  150.60
  -9  -1  -613391.31  236.92
   9   1   613980.67  227.41
   9  -1   614000.61  164.52
  -9  -1  -613808.15  204.86
  -9   1  -613460.37  226.59
   2  -3   5 9921.93  154.91
   2  -3   5 9541.83  199.23
  -2  -3  -5 9724.14  190.41
  -2   3  -5 9830.67  157.13
  -2   3  -5 9855.18  184.27
   2   3   5 9617.18  214.20
   2   3   5 9840.24  156.07
  -3   3  -4  329.29   52.32
  -3   3  -4  264.49   47.91
   3  -3   4  281.83   54.69
   3  -3   4  275.20   41.40
   3   3   4  246.54   75.74
   3   3   4  285.89   44.01
   2   2  11 5340.86   94.43
   2   2  11 5267.79  160.31
   2  -2  11 5241.97  126.23
   2  -2  11 5260.57  145.30
  -2  -2 -11 5214.39  137.68
  -2  -2 -11 5069.00  162.33
  -2   2 -11 5371.58  147.33
  -2   2 -11 5196.09  123.44
  -3   0  16  154.90   51.37
   3   0 -16   62.89   25.48
  -3   0  16  175.11   44.48
   3   0 -16  289.61  122.52
   4   1  12 3717.91  124.99
   4  -1  12 3827.92  138.99
  -4  -1 -12 3946.36  135.24
  -4  -1 -12 3563.71  149.35
   4  -1  12 3813.74  110.80
  -4   1 -12 3812.09   95.26
  -4   1 -12 3991.69  142.83
   9   2   217740.84  162.86
  -9  -2  -216978.64  250.08
   9   2   217886.36  287.95
  -9   2  -217484.28  195.19
  -9   2  -217512.67  250.05
   9  -2   218056.27  274.45
  -1  -1 -14 8433.15  162.68
   1  -1  14 8162.28  166.82
   1   1  14 8481.26  176.79
   1  -1  14 8237.72  157.62
   1   1  14 8402.34  111.19
  -1   1 -14 8021.82  151.89
  -1   1 -14 8341.35  202.17
  -1  -1 -14 8478.95  240.53
 -12   1   825447.75  287.66
  12   1  -827615.74  365.56
 -12  -1   826235.54  230.59
  12  -1  -826239.30  256.81
 -12  -1   825784.79  254.51
 -12  -1   825727.11  324.88
 -12   1   826332.00  233.65
 -11   1  1113472.80  178.86
 -11  -1  1114012.87  194.82
  11   1 -1113760.99  259.74
  11  -1 -1114024.87  365.53
  11  -1 -1113605.17  158.48
 -11  -1  1113714.65  200.49
  12   1  -213718.98  157.62
 -12  -1   213490.74  190.54
 -12   1   213754.70  222.40
 -12   1   213750.17  146.39
 -12  -1   213478.48  208.42
  12  -1  -214067.45  236.17
  12   1  -213407.83  217.86
  -4   3   6 1278.64   77.10
   4   3  -6 1348.56   87.41
   4  -3  -6 1179.63  123.64
   4  -3  -6 1393.53   99.92
  -4  -3   6 1276.10   91.25
  -4   3   6 1322.05   75.11
  -4  -3   6 1287.44   81.16
  -7  -1  -9 5514.35  148.63
  -7  -1  -9 5667.83  159.21
   7  -1   9 5231.63  168.15
   7  -1   9 5590.36  115.26
   7   1   9 5531.48  147.30
 -10  -2   7 4050.48  126.15
  10  -2  -7 3978.00  122.97
 -10  -2   7 4183.32  144.17
  10   2  -7 4196.21  119.96
 -10   2   7 4057.56  109.62
  -8   2  11 1048.71   49.32
   8  -2 -11 1105.98   66.12
  -8  -2  11 1053.75   78.34
   8   2 -11 1085.40   87.95
   8   2 -11 1069.88   68.06
  -8  -2  11 1023.92   60.21
  -6   0  16  595.16   70.83
   6   0 -16  626.83  114.66
  -6   0  16  571.20  109.71
  -7  -2  -6  617.88  106.25
   7   2   6  734.74   87.56
  -7   2  -6  712.60   75.33
   7  -2   6  594.07   68.43
   7  -2   6  693.50   45.72
  -7   2  -6  649.96   50.61
   1  -3   6 1685.80   80.83
  -1   3  -6 1626.86   71.71
   1  -3   6 1506.77   91.94
  -1  -3  -6 1642.93   95.57
  -1  -3  -6 1553.82   93.71
   1   3   6 1657.93  110.24
   1   3   6 1689.20   75.60
  -1   3  -6 1493.54   88.06
  -6   0 -11   81.94   32.42
  -6   0 -11   43.11   51.19
  -5  -3   5 4168.08  130.18
  -5   3   5 4158.58  108.70
   5  -3  -5 4169.21  135.30
   5   3  -5 4163.78  130.15
   5  -3  -5 4392.88  205.47
  -5  -3   5 4041.79  125.12
  11  -1   2 3279.43  140.07
 -11   1  -2 3318.44  121.32
  -2   3   7 1232.28   72.98
   2  -3  -7 1390.24  135.01
   2  -3  -7 1350.37   99.38
  -2   3   7 1147.85   76.71
   2   3  -7 1173.78   53.80
  -2  -3   7 1192.29  223.92
  -2  -3   7 1255.57   87.03
  -5   0 -12  -26.99   58.13
  -5   0 -12  -25.90   56.04
   5   0  12    3.75   40.31
 -10  -2   1 2066.96  138.89
  10   2  -1 2076.43   70.84
 -10  -2   1 2058.03   98.19
 -10   2   1 2039.65   76.71
  10  -2  -1 2280.52  124.96
 -10   2   1 2075.23  101.20
  -4   3  -3 2732.19  107.54
   4   3   3 2703.61   86.68
   4  -3   3 2764.16   83.23
   4   3   3 2665.05  127.83
   4  -3   3 2629.10  117.03
  -4  -3  -3 2668.80  114.10
  -4   3  -3 2750.47   94.06
  -5   3  -112560.95  194.20
   5   3   112237.00  180.72
   5  -3   112067.08  143.93
  -5  -3  -112303.85  237.54
  -5  -3  -112513.69  217.72
  -5   3  -112567.51  200.05
   1  -3  -720299.15  273.07
   1  -3  -720208.04  329.42
  -1   3   720448.47  234.33
  -1  -3   720123.51  241.93
  -1  -3   719709.30  285.05
   1   3  -719972.14  271.48
   3  -2 -13    1.31   78.45
  -3   2  13   18.56   32.76
  -3   2  13  -17.73   35.36
   3  -2 -13   31.79   32.54
   3   2 -13  -36.53   40.98
  -3  -2  13   33.06   40.22
  -3  -2  13   32.74   42.53
   3   2 -13   61.80   52.29
  -7  -2  1210244.55  188.41
   7  -2 -1210449.11  159.99
   7  -2 -12 9928.93  300.25
   7   2 -1210552.95  175.32
   7   2 -1210331.97  204.49
  -7   2  1210325.19  164.52
  -7   2  1210384.57  143.57
   4  -2 -13 5612.79  231.60
  -4   2  13 5562.82  127.11
   4   2 -13 5665.65  160.53
  -4   2  13 5714.37  118.32
   4  -2 -13 5717.41  126.94
  -4  -2  13 5603.19  111.95
  -4  -2  13 5219.15  132.84
  -7   1  15  150.55   35.33
   7   1 -15  325.45   97.02
  -7  -1  15  413.84   56.09
  -7  -1  15   73.30   46.77
  -7   1  15  424.06   56.79
   7  -1 -15  322.72  126.58
  -1   1  15 1139.05   54.03
   1   1 -15 1048.37  240.31
   1  -1 -15 1189.04  126.31
  -1  -1  15 1099.61   76.49
  -1  -1  15 1140.49   76.28
   1   1 -15 1119.59   98.23
  -1   1  15 1140.09   87.07
   7   0  10   -6.99   39.21
  -7   0 -10   21.23   31.27
  -7   0 -10   58.33   53.92
   3  -3  -720546.90  271.62
  -3   3   720347.29  240.73
  -3   3   720667.52  252.88
  -3  -3   719704.93  248.24
  -3  -3   720090.21  252.82
 -13   0   5 5083.20  100.34
  13   0  -5 5523.96  144.46
 -13   0   5 5330.38   93.59
 -13   0   5 5313.82  127.15
   2   0 -1621956.14  207.66
  -2   0  1622067.14  260.88
   2   0 -1621617.16  354.14
  -2   0  1621929.16  214.89
 -13   0   6    6.98   11.38
 -13   0   6   -4.70   26.35
 -13   0   6  -11.98   20.30
  10   0 -14  536.36   91.72
 -10   0  14  602.26   88.49
 -10   0  14  580.88   53.04
   9  -2 -1026105.21  473.75
  -9   2  1026774.88  262.50
  -9  -2  1026076.00  289.55
  -9  -2  1026777.85  224.49
   9   2 -1026872.22  311.66
 -12   0  11  183.01   51.42
 -12   0  11  427.75   51.92
  12   0 -11  460.72  116.69
 -12   0  -1  208.84   60.83
  12   0   1  178.66   38.19
 -12   0  -1  142.59   69.67
   3  -1  13 3481.63  129.01
   3  -1  13 3530.11  110.41
   3   1  13 3550.83   65.47
  -3   1 -13 3632.66   97.17
  -3   1 -13 3645.98  138.58
  -3  -1 -13 3588.28  148.89
  -3  -1 -13 3711.53  124.21
 -13   0   4   11.24   35.85
  13   0  -4  -23.86   38.90
  13   0  -4    5.53   23.76
 -13   0   4  -25.38   16.05
  12   1  -9 4786.97  163.97
 -12  -1   9 5118.02  123.29
  12  -1  -9 5429.17  117.88
 -12  -1   9 5011.71   98.16
 -12   1   9 5156.25  140.45
 -12   1   9 5075.29  110.27
 -12  -1   9 5261.94  180.93
  -4   0 -13 -108.97   62.79
  -4   0 -13   -5.10   47.74
   4   0  13   28.24   41.39
 -12   1   1 1142.20  124.83
 -12   1   1 1217.66   74.51
 -12  -1   1 1352.71   70.43
  12   1  -1 1244.12   81.98
  12  -1  -1 1230.41   96.53
 -12  -1   1 1264.64   84.15
 -13   0   728952.70  276.02
  13   0  -730200.89  292.98
 -13   0   730107.81  294.05
 -13   0   730515.19  238.08
   2   2 -13 1669.70  127.82
  -2   2  13 1704.17   66.25
  -2   2  13 1751.47   94.31
  -2  -2  13 1886.05   93.99
  -2  -2  13 1752.23   88.42
   2  -2 -13 1910.82   88.11
   2  -2 -13 1896.17  162.47
   2   2 -13 1827.60  102.38
 -10  -1  1313518.85  198.00
 -10  -1  1313603.17  319.11
 -10   1  1313457.79  182.21
 -10   1  1313811.35  156.91
 -10  -2   8  353.74   57.95
  10   2  -8  378.31   72.85
 -10  -2   8  425.50   71.28
  10  -2  -8  329.90   50.45
 -10   2   8  396.80   53.62
   5   2 -13  648.84   68.41
  -5  -2  13  666.40   50.02
  -5   2  13  631.07   56.07
   5  -2 -13  619.14  101.80
  -5   2  13  662.22   56.56
   5   2 -13  644.64   79.34
   9   1 -14 7281.28  197.32
   9  -1 -14 8027.31  272.30
  -9  -1  14 7458.75  152.75
  -9   1  14 7485.39  124.22
  -9  -1  14 7177.62  144.06
   0   3   7 2237.52   87.83
   0   3   7 2198.07  114.54
   0  -3  -7 2195.01  103.36
   0  -3  -7 2117.09  121.22
   0   3  -7 2287.87   80.11
   0  -3   7 2189.35   86.74
   0  -3   7 2209.42  104.83
   0   3  -7 2332.84  106.16
  -8   1  -8  960.99   83.16
   8   1   8 1060.13   82.48
  -8  -1  -8 1093.75   76.18
  -8  -1  -8 1044.18   90.30
   8  -1   8 1056.53  302.65
   8  -1   8 1069.77   67.12
 -11   0  13 5316.05  113.02
 -11   0  13 5361.71  120.63
  11   0 -13 5496.82  231.15
  -9   0  15 7339.30  140.53
   9   0 -15 6935.81  230.35
   1   0  1516921.49  174.61
  -1   0 -1517939.84  223.72
   1   0  1516623.38  228.10
   7   0 -16   69.05   78.82
  -7   0  16   13.63   40.63
  -7   0  16   10.91   33.80
   5   3  -6  146.68   48.71
  -5  -3   6  184.93   52.12
  -5  -3   6  133.55   43.45
   5  -3  -6  201.55   61.31
   5  -3  -6  269.34  115.15
  -5   3   6  137.39   37.12
  -1  -2 -12 1799.58   94.63
  -1  -2 -12 1694.15  119.31
   1   2  12 1537.45   95.12
  -1   2 -12 1726.17  129.57
  -1   2 -12 1764.58  101.90
   1  -2  12 1593.73   87.65
   1  -2  12 1715.88   95.24
  -6  -3   310812.70  198.35
   6   3  -310830.46  184.31
  -6  -3   311159.63  201.37
  -6   3   310814.07  187.41
  -6   3   310721.37  183.18
   6  -3  -310564.27  202.18
  -6  -3   215963.88  263.10
   6  -3  -216046.99  257.07
   6   3  -216595.69  220.32
  -6   3   216666.07  233.96
  -6   3   215970.31  221.25
  -6  -3   216229.82  241.09
   4   3  -7 1260.97   85.64
   4  -3  -7 1546.28  296.67
   4  -3  -7 1353.24  146.03
  -4   3   7 1314.57   75.18
  -4   3   7 1347.76   80.23
  -4  -3   7 1439.15   92.15
  -4  -3   7 1450.25  240.66
  10   2   0 3526.44  143.43
  10   2   0 3878.28   87.59
 -10  -2   0 3664.51  123.81
  10  -2   0 3656.45  209.75
 -10   2   0 3577.19  188.98
 -10   2   0 3674.46  165.86
 -13   0   3 1235.14   88.41
 -13   0   3 1302.30   47.66
  13   0  -3 1423.54   97.43
  13   0  -3 1420.51   69.82
  -5   3  -2 1178.84  238.30
   5   3   2  958.95  100.84
  -5  -3  -2 1151.12   87.36
  -5   3  -2 1054.12   75.90
   5   3   2 1028.02  197.50
  -3   3  -5 2626.19  235.31
   3   3   5 2557.21   85.03
   3   3   5 2623.36  128.19
   3  -3   5 2575.87   84.94
   3  -3   5 2647.22  128.06
  -3  -3  -5 2485.72  101.86
  -3   3  -5 2720.15   95.48
   8   0   9   -9.96   34.74
  -8   0  -9  -10.62   67.08
  -8   0  -9  -56.89   49.47
 -13   0   8  402.44   49.89
  13   0  -8  252.06   46.92
 -13   0   8  261.81   50.01
 -13   0   8  331.59   41.11
   2   3   621168.44  260.25
  -2   3  -620884.46  272.28
  -2  -3  -621164.81  276.55
  -2  -3  -621339.35  285.88
   2  -3   620966.14  285.20
   2  -3   620884.45  227.76
   2   3   620761.11  298.94
  -2   3  -621088.69  234.54
  -6  -3   435609.64  339.97
   6   3  -435687.50  333.52
  -6  -3   435297.95  348.98
  -6   3   435727.69  328.94
  -6   3   436127.63  333.65
   6  -3  -436145.20  368.61
  -5  -2  -9  231.94   57.56
   5  -2   9  233.64   48.90
   5  -2   9  143.33   58.09
   5   2   9  136.48   30.95
  -5  -2  -9  213.61   67.97
  -5   2  -9  192.61   61.77
  -5   2  -9  188.61   50.31
  -6  -3   1 2157.03  165.07
  -6  -3   1 2393.02  104.51
   6   3  -1 2230.69   85.92
   6  -3  -1 2280.61  111.91
  -6   3   1 2230.16   90.05
  -6   3   1 2264.68  130.66
 -11   0  -4   25.42   30.01
 -11   0  -4    5.52   43.26
   9   2   325076.64  341.94
  -9  -2  -325159.91  312.46
   9  -2   325184.89  333.41
  -9   2  -325384.78  306.09
  -9   2  -324865.98  259.73
 -10   0  -642115.98  404.00
 -10   0  -642021.73  382.75
  10   0   643316.68  340.86
   4  -2  1044764.47  337.31
   4  -2  1043187.46  409.77
  -4  -2 -1044389.42  403.64
  -4  -2 -1043309.18  409.25
  -4   2 -1044211.40  401.81
  -4   2 -1043956.00  350.55
   4   2  1044514.45  250.66
   4   2  1042905.00  414.63
  -8  -2  -5 4784.22  146.05
  -8  -2  -5 4879.26  109.79
   8   2   5 4937.73  162.63
  -8   2  -5 4662.44  106.62
  -8   2  -5 4776.28  140.25
   8  -2   5 4829.04   87.51
   8  -2   5 4756.39  157.65
  -1  -2  1325965.30  293.69
  -1   2  1326477.19  270.00
   1   2 -1325884.15  299.12
   1   2 -1325874.46  312.31
  -1   2  1326666.94  305.43
  -1  -2  1326068.78  274.53
   1  -2 -1326794.56  285.93
   1  -2 -1325622.33  381.54
   4   3   4 5827.48  124.77
   4  -3   4 5725.90  164.38
   4  -3   4 5689.42  111.58
   4   3   4 5844.23  304.69
  -4   3  -4 5866.09  144.65
  -4   3  -4 5925.23  137.55
  -4  -3  -4 5440.88  158.13
  -1   0  16  -20.01   26.54
   1   0 -16  -20.58   28.97
   1   0 -16 -121.15   70.71
  -1   0  16  -42.29   43.09
 -11  -1  12 1928.93   90.34
  11  -1 -12 1781.32  198.80
 -11   1  12 1875.43   78.52
  11   1 -12 1857.97  128.00
 -10  -1  -5 1618.72   77.56
 -10   1  -5 1650.35   97.76
  10  -1   5 1631.13   58.74
  10   1   5 1701.76  101.75
 -10  -1  -5 1686.27  108.71
   6  -2 -1313584.15  183.66
   6  -2 -1313169.23  342.69
  -6   2  1313339.40  184.17
  -6   2  1313377.00  178.85
  -6  -2  1312889.27  210.11
   6   2 -1313002.74  198.95
  -6   2  -8  463.67   68.65
  -6  -2  -8  498.01   61.23
  -6  -2  -8  513.31   77.02
   6  -2   8  418.31   64.91
  -6   2  -8  454.44   47.48
  -3   0 -14  -14.89   39.84
   3   0  14   49.23   42.70
  -3   0 -14  -30.09   22.29
  -3   0 -14   -7.71   63.18
   6  -3  -5 1510.99   97.90
   6   3  -5 1486.15   91.68
  -6   3   5 1468.46   88.17
  -6  -3   5 1461.52   87.09
  -6  -3   5 1379.07   84.54
  -6   3   5 1580.88  100.29
  -8  -1  15  100.44   42.43
  -8   1  15  203.81   35.35
   8  -1 -15   88.07   94.26
   8   1 -15  235.76   75.19
  -8   1  15  167.93   44.74
   0  -1  15  511.70   65.63
   0   1 -15  420.82   65.99
   0   1 -15  740.45   90.99
   0  -1 -15  568.39   83.60
   0  -1 -15  646.64   66.68
   0  -1  15  719.14   67.55
   0   1  15  669.16   70.25
   6   3   0 4032.37  112.54
  -6  -3   0 3812.07  133.06
  -6  -3   0 4049.61  128.37
   6  -3   0 3939.94  140.41
  -6   3   0 3972.03  193.33
  -6   3   0 3919.53  120.47
   1   3   7 5503.72  122.48
   1   3   7 5264.17  155.47
  -1  -3  -7 5462.42  157.84
  -1  -3  -7 5514.51  170.86
   1  -3   7 5522.70  129.16
   1  -3   7 5354.21  154.52
  -1   3  -7 5438.04  119.59
  -1   3  -7 5365.97  140.88
 -12  -1  10 1692.69   82.89
 -12  -1  10 1522.81  121.43
 -12   1  10 1521.79   68.72
  12  -1 -10 1777.01  198.03
   2   3  -8 3958.93  127.03
  -2  -3   8 4178.63  132.12
  -2   3   8 3874.40  121.46
  -2  -3   8 4014.63  124.95
   2  -3  -8 4003.94  180.69
   2  -3  -8 4088.06  139.86
   2   3  -8 3985.65   89.57
  -2   3   8 4036.89  200.89
 -12  -1   024920.61  248.76
 -12   1   025421.62  302.22
 -12  -1   024878.92  300.44
  12  -1   025590.21  331.47
 -12   1   025190.12  190.40
  -2   1 -14 3768.86  142.61
  -2  -1 -14 3865.31  170.70
  -2  -1 -14 3968.47  127.51
   2  -1  14 3857.71  129.17
   2  -1  14 3739.33  113.77
  -2   1 -14 3910.27  114.30
 -10  -2   9  826.99   98.05
 -10   2   9  857.45   61.61
  10   2  -9  819.18   74.92
  10  -2  -9  871.04  152.82
  10  -2  -9  923.79   73.69
 -10  -2   9  797.71   70.53
   3   2  11 6932.50  103.00
  -3  -2 -11 6983.30  187.31
  -3  -2 -11 6839.08  160.21
   3   2  11 6686.22  170.31
  -3   2 -11 6984.15  170.19
   3  -2  11 6890.50  174.15
   3  -2  11 7117.84  142.65
  -3   2 -11 6973.64  142.50
 -13   0   2  -19.71   12.66
 -13   0   2  -20.02   38.95
 -11  -1  -311890.54  179.52
 -11   1  -312176.86  213.16
  11  -1   312346.48  253.01
  11   1   312441.27  219.60
  11  -1   312117.90  136.88
 -11  -1  -311970.91  225.64
  -3   3   810825.44  182.44
  -3   3   810438.24  185.17
   3  -3  -810579.76  194.49
   3  -3  -810138.75  265.31
  -3  -3   810680.33  192.79
  -3  -3   810882.96  191.91
 -13   0   9 1274.05   58.57
  13   0  -9 1436.85   72.29
 -13   0   9 1324.92  205.93
  13   0  -9 1310.70  130.47
   8   2 -12   10.92   52.69
  -8   2  12   28.15   22.58
  -8  -2  12   48.18   44.08
   8  -2 -12   23.79   16.65
   8   2 -12   43.73   29.81
   1  -3  -8  113.52   62.71
   1   3  -8  186.54   41.72
   1   3  -8  188.62   64.41
  -1   3   8  146.28   47.23
   1  -3  -8  240.09   66.05
  -1  -3   8  190.62   52.60
  -1   3   8  146.81   59.68
   5  -3  -713747.08  218.37
   5  -3  -713798.85  332.54
  -5   3   713854.08  185.53
  -5   3   713837.97  202.31
  -5  -3   714489.47  213.94
   5   3  -713834.58  225.24
  -5  -3   713598.34  211.22
   4   1 -1626959.81  320.40
  -4   1  1627605.34  286.24
  -4   1  1627805.44  248.46
   4   1 -1627605.64  364.00
   4  -1 -1628296.20  239.26
  -4  -1  1628011.45  299.34
 -12   0  1250401.23  333.56
 -12   0  1250806.44  361.10
  -8   0  1613942.65  197.75
   8   0 -1613723.72  305.41
  -8   0  1613897.06  192.17
  -5  -1  16  129.18   44.82
  -5   1  16  321.07   44.92
  -5  -1  16  342.62   71.88
  -5   1  16  264.60   53.75
   5   1 -16  258.16   74.43
  -9  -2  1123566.28  279.79
   9  -2 -1122717.84  462.41
   9   2 -1123318.48  297.40
  -9   2  1123253.12  248.53
   9  -2 -1123072.25  256.14
   9  -1   7 1787.81   66.52
   9   1   7 1770.39  102.21
   9  -1   7 1779.73  108.03
  -9   1  -7 1844.70  101.46
  -9  -1  -7 1831.05   92.73
 -12   0  -219167.38  252.87
  12   0   218610.08  211.07
 -12   0  -219312.46  269.90
  10   2   1  464.82   83.74
 -10  -2  -1  411.90  106.77
  10   2   1  304.95   64.50
 -10   2  -1  318.88   68.79
  10  -2   1  465.82   83.21
 -10   2  -1  444.58   43.77
   5   3   321462.68  325.86
  -5   3  -322374.77  266.00
   5  -3   322564.86  207.60
   5  -3   322021.02  299.77
  -5  -3  -322691.53  297.21
  -5   3  -322542.42  260.58
   5   3   322248.16  320.53
   7  -2   7 3335.65   84.51
  -7   2  -7 3190.46  133.03
  -7   2  -7 3095.74  121.84
  -7  -2  -7 3268.30  106.70
   7  -2   7 3161.31  133.93
   7   2   7 3288.90  146.54
  -3   1  1623199.59  268.35
   3  -1 -1623538.84  230.57
   3  -1 -1624608.23  407.43
   3   1 -1623893.56  345.73
   3   1 -1623428.33  292.56
  -3   1  1623419.61  219.41
   9   0   8  217.02   49.92
  -9   0  -8  102.38   76.42
  -9   0  -8  240.95   65.61
  -6  -3   6 3501.14  126.20
   6  -3  -6 3684.71  140.27
   6   3  -6 3552.80  119.30
   6  -3  -6 3558.04  206.07
  -6  -3   6 3615.14  119.77
  -4   3   8 4532.64  127.20
  -4   3   8 4342.89  189.59
   4  -3  -8 4375.28  137.62
   4   3  -8 4200.36  138.66
  -4  -3   8 4204.10  125.94
  -4  -3   8 4327.47  133.65
  -6  -3  -1  247.47   68.88
  -6  -3  -1  230.85   51.44
   6   3   1  212.81   35.62
   6  -3   1  188.05   27.09
  -6   3  -1  196.29   52.79
  -6   3  -1  289.42   60.83
 -11   2   5  131.72   45.42
  11   2  -5   63.14   35.40
 -11  -2   5  216.79   28.38
  11  -2  -5  101.95   64.16
 -11  -2   5   73.90   49.82
  11  -2  -4 7526.13  176.39
 -11  -2   4 7117.12  154.51
 -11   2   4 7312.85  136.70
 -11  -2   4 7029.87  217.16
  -6  -1  16 9402.19  179.35
  -6   1  16 9257.28  163.03
  -6  -1  16 9188.57  200.86
  -6   1  16 9283.11  155.87
   6   1 -16 9196.99  220.61
   0   2  13 2148.03   68.40
   0   2  13 2054.89  100.37
   0  -2 -13 2152.61  222.75
   0  -2 -13 2024.12  137.70
   0  -2  13 2014.97   92.94
   0  -2  13 2091.16   90.54
   0   2 -13 2059.25  109.97
   0   2 -13 1993.48   98.02
   6  -1  11  916.79   61.80
   6  -1  11  980.19  213.78
   6   1  11  919.01   91.67
  -6  -1 -11  886.33   85.70
  -6  -1 -11  934.83   87.34
   0   3   8  576.33   82.38
   0  -3  -8  570.22   75.74
   0  -3  -8  509.55   84.02
   0   3   8  538.41   54.20
   0  -3   8  516.19   68.10
   0  -3   8  559.07   77.41
   0   3  -8  495.03   50.52
   0   3  -8  382.40   53.50
  -7   2  13    8.44   34.22
   7  -2 -13   43.17   29.80
   7  -2 -13   99.70  100.10
  -7   2  13   -0.71   28.27
  -7  -2  13    2.94   45.62
   7   2 -13   25.59   36.69
   5  -1  1213750.89  250.75
   5   1  1213705.06  228.45
  -5   1 -1213724.87  162.29
   5  -1  1213845.97  198.67
  -5  -1 -1213825.33  227.26
  -5  -1 -1213528.53  248.62
  -5   1 -1213289.16  241.66
  -2  -2 -12 8787.22  185.32
  -2  -2 -12 8345.07  220.47
   2   2  12 8375.83  116.56
   2   2  12 8330.36  208.68
  -2   2 -12 8125.71  212.98
   2  -2  12 8484.99  182.51
  -2   2 -12 8491.02  182.92
   2  -2  12 8537.41  163.79
  11  -2  -6  320.36   48.44
 -11   2   6  329.09   52.64
  11   2  -6  212.54   52.65
 -11  -2   6  229.62   56.00
   3  -3   6 1875.92  104.19
   3   3   6 1890.90   95.79
   3   3   6 1882.20  109.61
  -3   3  -6 1934.03   92.63
  -3   3  -6 1997.71   88.87
  -3  -3  -6 1947.99   93.88
  -3  -3  -6 1908.86  102.75
   3  -3   6 1939.11   83.75
 -13   0   1   24.95   39.21
 -13   0   1    0.30   37.17
  13   0  -1   11.22   25.96
 -11  -2   315085.91  220.61
 -11  -2   315029.91  244.88
  11  -2  -315261.95  246.70
 -11   2   314962.36  193.89
  11   2  -315496.44  188.99
   0   0  16 1222.57  146.31
   0   0 -16 1110.09  196.00
 -13   0  10  -42.66   26.48
 -13   0  10  -15.32   22.33
  13   0 -10  -51.08   81.00
 -10   0  15   -8.77   30.14
  10   0 -15   -9.73   81.41
 -10   0  15  -21.78   33.03
  -2   0 -15   -5.12   14.66
   2   0  15  -52.06   40.79
   7   1  1028883.20  330.33
   7  -1  1029197.04  272.52
  -7  -1 -1028140.53  332.45
   7  -1  1028604.08  371.24
  -7  -1 -1028991.29  340.90
  -4   3  -5 5029.28  195.60
  -4   3  -5 5117.56  130.04
   4  -3   5 4968.74  108.67
   4  -3   5 4864.00  150.39
   4   3   5 5017.08  113.64
   4   3   5 5281.86  175.81
 -13  -1   5 5316.02  100.68
 -13   1   5 5609.45  109.05
 -13  -1   5 5397.93  111.23
 -13   1   5 5759.03  152.43
 -13  -1   5 5457.66  131.48
  13  -1  -5 5521.59  148.94
 -13  -1   5 5597.52  351.90
  -2   1  16 1026.10   74.12
  -2  -1  16  877.70  157.07
   2  -1 -16 1120.30   67.81
  -2   1  16 1114.29   57.71
   2  -1 -16 1160.44  132.71
   2   1 -16 1124.31  119.81
   2   1 -16 1134.88   90.62
 -13  -1   6 1236.84   74.17
  13  -1  -6 1095.00  263.96
 -13  -1   6 1263.09  208.59
 -13  -1   6 1180.58  123.22
 -13   1   6 1283.40   59.82
 -13  -1   6 1301.22   71.11
 -13   1   6 1488.52  150.37
   2   3   7  -45.64   57.45
   2   3   7  -17.83   33.21
  -2  -3  -7   -4.02   45.98
  -2  -3  -7   -2.64   51.90
   2  -3   7   29.65   30.91
  -2   3  -7   25.06   31.72
  -2   3  -7  -14.23   45.04
   2  -3   7   12.31   52.27
 -10   1  14 5196.52  121.61
 -10  -1  14 4825.93  124.15
  10   1 -14 5166.50  187.87
  10  -1 -14 5372.89  248.02
 -10  -1  14 5062.16  130.70
 -10   1  14 5238.70  103.32
 -11   0  14  108.81   52.05
  11   0 -14  115.79   84.64
 -11   0  14  134.73   29.39
   5   0 -17 4728.09  209.85
  -5   0  17 4646.91  131.08
  -5   0  17 4667.47  162.00
   4   0 -17    8.86   80.37
  -4   0  17  -41.35   46.12
  -4   0  17  -60.92   39.84
  -9  -2  -4  647.38   45.69
   9   2   4  600.71   91.56
  -9  -2  -4  594.97   82.15
  -9   2  -4  581.04   76.35
  -9   2  -4  686.81   54.37
  12   1 -11 6678.84  206.29
  12  -1 -11 7741.83  304.49
  12  -1 -11 6953.47  120.42
 -12  -1  11 7123.22  145.17
 -12  -1  11 7126.12  151.16
 -12   1  11 6954.43  130.86
 -10   2  10 1036.61   66.12
  10  -2 -10  948.93  162.07
  10  -2 -10  889.00   61.67
 -10  -2  10  833.45  169.51
 -10  -2  10  985.08   74.61
  10   2 -10 1033.38   91.93
 -12  -1  -1 5664.79  171.79
 -12  -1  -1 6105.43  135.49
 -12   1  -1 5903.74  164.45
  12   1   1 6030.23  162.69
  12  -1   1 5812.82  196.02
  -7  -3   320656.15  288.35
   7   3  -321275.63  280.22
  -7   3   320501.70  299.52
   7  -3  -320030.72  305.39
  -7   3   320927.93  330.57
  13  -1  -4 2279.66  111.09
 -13   1   4 2218.16   79.84
 -13  -1   4 2214.80   77.57
 -13   1   4 2237.45  104.76
 -13  -1   4 2133.11   95.21
 -13  -1   4 2205.32   82.16
 -11  -2   718247.69  240.39
  11   2  -718285.69  258.72
 -11   2   718142.72  251.11
  11  -2  -718516.00  264.47
 -11  -2   718145.51  267.50
   4  -2 -1414612.07  213.78
  -4   2  1414711.40  226.40
  -4  -2  1414481.40  195.17
   4   2 -1414143.03  235.31
   4   2 -1414682.13  324.04
   4  -2 -1414944.37  355.93
  -4   2  1414699.58  204.57
  -4  -2  1414391.30  235.69
   4   1  13 2567.29  116.83
   4  -1  13 2482.99   96.05
   4  -1  13 2426.59  115.08
  -4  -1 -13 2332.92  123.05
  -4   1 -13 2442.65  122.27
  -4   1 -13 2392.10   76.75
  -4  -1 -13 2522.41  112.33
   7   3  -2 8499.19  168.90
  -7   3   2 8300.22  164.85
  -7   3   2 8697.79  183.28
  -7  -3   2 8446.81  188.84
   7  -3  -2 8352.54  189.86
 -13  -1   7  833.70  142.47
 -13   1   7  895.37  134.12
 -13  -1   7  806.91  147.53
 -13  -1   7  862.47   62.55
  13  -1  -7  947.62   74.01
 -13  -1   7  897.92   62.23
 -13   1   7  949.42   58.43
  -7   3   4  762.82  192.57
  -7   3   4  874.34   73.01
   7   3  -4  785.94   66.27
  -7  -3   4  782.67   74.77
   7  -3  -4  856.87   82.64
  -3   2  14  901.38   55.33
   3  -2 -14  813.66  127.20
   3  -2 -14  980.08  173.47
  -3   2  14  911.22   70.05
   3   2 -14  704.31   67.32
   3   2 -14  926.40   77.57
  -3  -2  14  889.69   62.12
  -3  -2  14  825.69   73.88
  -5   3   8  648.78   64.82
  -5  -3   8  681.12   73.22
   5  -3  -8  677.55   69.16
   5  -3  -8  709.00  142.13
   5   3  -8  655.94   76.31
  -5   3   8  741.18  156.54
  -5  -3   8  771.50   67.58
  11   2  -2 2901.94   82.93
 -11  -2   2 2889.52  251.39
 -11  -2   2 2940.98  116.92
 -11   2   2 2995.38   91.28
  11  -2  -2 2913.86  120.46
   6  -3  -7  -20.47   94.65
   6  -3  -7  -66.58   51.26
  -6  -3   7   21.72   43.72
   6   3  -7   46.71   48.27
  -6  -3   7   44.10   38.82
 -11  -1  1320292.06  265.50
 -11   1  1320420.28  254.61
 -11  -1  1320671.02  273.72
   6   0 -17   43.98   82.73
  -6   0  17  -48.05   38.60
  -6   0  17    6.25   14.59
  -9  -1  15 5044.74  239.47
   9   1 -15 5066.27  183.29
   9  -1 -15 5334.59  257.51
  -9  -1  15 4835.56  130.38
  -9   1  15 5008.34  109.15
  -1   1 -15 8296.45  154.22
   1  -1  15 8349.98  163.91
   1  -1  15 8152.72  168.78
   1   1  15 8394.73  123.79
  -1   1 -15 8592.98  214.68
  -1  -1 -15 8556.48  234.00
  -1  -1 -15 8473.30  173.06
   1   1  15 8330.19  179.09
  -7   1  1619987.66  252.78
  -7  -1  1619341.93  270.60
   7   1 -1619885.01  341.39
  -7  -1  1619799.99  272.64
   7  -1 -1619432.92  398.51
  -7   1  1619785.24  249.87
  -3   0  17169970.8 1223.02
   3   0 -17173646.4  983.03
  -3   0  17168286.1 1211.25
 -11   0  -582142.21  707.05
 -11   0  -585563.83  777.81
  11   0   582158.88  664.65
  -6   0 -12 7457.55  178.14
  -6   0 -12 7210.87  186.64
   6   0  12 7128.92  152.84
  -8  -2  -6  303.70   72.93
   8  -2   6  324.18   64.91
   8   2   6  400.48   84.19
   8  -2   6  375.19   35.07
  -8  -2  -6  396.96   60.11
  -8   2  -6  353.02   41.46
  -8   2  -6  331.72   70.87
  -5   2  14   63.86   32.12
   5  -2 -14   41.14   91.78
   5  -2 -14   63.30   46.21
  -5   2  14   38.70   33.16
   5   2 -14  -12.05   52.50
   5   2 -14   66.54   42.79
   5   3   4 1641.15   70.95
  -5   3  -4 1649.59   88.72
  -5   3  -4 1677.81  103.73
   5   3   4 1533.57  113.01
   5  -3   4 1658.44   70.39
   5  -3   4 1674.07  104.92
  -5  -3  -4 1711.60   99.96
   7  -3  -1 1536.33  110.09
  -7  -3   1 1641.52   96.99
  -7   3   1 1633.76   87.94
   7   3  -1 1661.61   83.46
  -7   3   1 1632.52  105.48
 -10  -2  -220372.34  302.79
  10   2   220016.99  323.87
  10  -2   220813.16  328.73
 -10   2  -220260.15  280.53
 -10   2  -220264.73  296.31
  -2   3   9 1809.43   99.63
   2  -3  -9 1724.25  127.92
   2  -3  -9 1908.10  106.35
  -2   3   9 1976.61   89.17
   2   3  -9 1815.49   97.72
   2   3  -9 1827.28   75.29
  -2  -3   9 1970.64  102.21
  -2  -3   9 1883.02   99.22
   1   3   8  476.37   87.69
   1   3   8  401.33  105.82
   1  -3   8  469.23   61.14
  -1   3  -8  539.39   84.17
   1  -3   8  439.35   70.05
  -1  -3  -8  542.31   77.47
  -1  -3  -8  488.80   78.07
  -1   3  -8  429.49   56.51
  -7   0 -11 1278.22  111.41
   7   0  11 1220.29   82.53
  -7   0 -11 1284.40  108.17
  -7  -3   510713.54  205.04
   7  -3  -511303.78  223.48
  -7   3   510872.48  198.88
   7   3  -510733.47  203.58
  -7   3   510825.85  314.39
 -13  -1   3 2861.96  116.14
  13   1  -3 2842.26  116.08
  13  -1  -3 2870.68  128.37
 -13   1   3 2831.13  120.53
 -13  -1   3 2870.44   88.49
  13   1  -3 2813.41   82.09
 -13   1   3 2846.19  128.73
  -3   3   920450.08  317.48
  -3   3   920035.94  286.31
   3  -3  -920472.14  294.15
   3  -3  -920411.53  392.23
  -3  -3   919746.36  330.98
  -3  -3   920710.35  285.62
  -5   0 -13   64.17   61.69
  -5   0 -13   80.84   42.03
   5   0  13   14.76   39.86
  -8   1  -9 3593.52  146.38
  -8  -1  -9 3546.41  129.05
  -8  -1  -9 3673.39  139.15
   8  -1   9 3174.60  145.96
   8   1   9 3436.96  125.57
   8  -1   9 3548.45   99.53
   9   0 -16   92.09   83.72
  -9   0  16   11.74   36.34
 -13  -1   8   75.84   19.98
  13   1  -8  113.61   50.08
 -13  -1   8  169.73   51.01
 -13   1   8  156.18   40.54
 -13   1   8  189.05   31.27
  13  -1  -8   63.86   36.44
 -13  -1   8   12.54   18.80
   2  -2 -14102832.4  799.53
  -2   2  14102125.4  822.97
   2  -2 -1499148.12  962.89
  -2   2  14101276.4  767.24
   2   2 -14100921.0  841.73
  -2  -2  1499286.68  786.08
  -2  -2  1499722.66  907.69
   2   2 -14100382.7  833.48
 -11   1  -426792.67  352.08
 -11  -1  -426712.47  311.92
 -11  -1  -426244.24  353.67
  11  -1   427113.73  263.91
  11   1   427360.66  349.84
  11  -1   427096.77  394.28
  10   1   6  185.71   60.05
  10  -1   6  172.58   36.83
 -10  -1  -6  203.36   39.53
 -10  -1  -6  234.30   72.11
 -10   1  -6  207.42   49.94
 -10   0  -7   45.82   49.28
  10   0   7  159.49   52.45
 -12   0  13  180.30   52.94
 -12   0  13  143.31   39.65
 -11  -2   8 5674.37  144.20
 -11  -2   8 5779.80  126.27
  11   2  -8 5872.90  148.80
 -11   2   8 5810.07  129.54
  11  -2  -8 5738.13  141.36
 -12   0  -3   25.42   42.10
 -12   0  -3  -37.40   60.78
  12   0   3   -6.36   31.47
 -13   0   0   -8.40   40.00
 -13   0   0   15.15   22.03
  13   0   0   17.28   28.58
   1  -3  -9 1427.09   92.92
  -1   3   9 1307.45  103.14
   1  -3  -9 1315.44  112.47
  -1   3   9 1343.03   87.15
   1   3  -9 1249.71   83.90
   1   3  -9 1285.46   71.82
  -1  -3   9 1274.68   78.32
  -1  -3   9 1262.66   73.05
  -9  -2  12 1271.94   84.90
   9  -2 -12 1170.72   69.40
   9   2 -12 1181.28  101.83
  -1  -1  16  745.53   82.84
   1   1 -16  687.60  118.75
   1  -1 -16  754.07  121.56
  -1   1  16  670.08   58.79
   1  -1 -16  746.75   65.80
  -1  -1  16  741.89   68.87
  -1   1  16  812.64   85.17
   1   1 -16  752.11   96.32
  -5  -2 -10   -6.70   54.04
  -5  -2 -10   42.78   47.42
  -5   2 -10   13.35   33.62
  -5   2 -10  -52.70   48.36
   5  -2  10   45.51   32.11
   5  -2  10  -34.36   54.34
  11   2  -1   10.49   14.25
 -11   2   1  -20.37   25.16
  11   2  -1  -38.39   55.73
  11  -2  -1   39.01   48.75
 -11  -2   1   60.06   31.00
  -4   3   9  885.29   71.24
   4  -3  -9  941.99   76.79
   4  -3  -9  858.94  131.18
  -4   3   9  958.34  167.06
  -4  -3   9  915.80   87.41
  -4  -3   9  903.56   70.29
  -1   2 -1314152.28  301.57
  -1   2 -1314407.25  248.03
  -1  -2 -1314100.31  297.91
  -1  -2 -1314527.87  238.37
   1  -2  1314301.67  239.25
   1   2  1314199.58  249.41
   1  -2  1314454.17  224.00
   1   2  1314603.86  179.62
 -13   0  11  481.84   68.58
  13   0 -11  227.99   92.52
 -13   0  11  460.29   43.06
   3  -1  14  452.54   59.07
   3  -1  14  418.65   82.74
  -3  -1 -14  473.54   81.09
  -3   1 -14  423.92   83.98
  -3   1 -14  474.65   54.00
  -3  -1 -14  538.82   74.63
   7   0 -17 8686.52  273.40
  -7   0  17 8544.23  162.93
  -7   0  17 8284.49  162.36
  -7  -3   0 1956.82  102.42
   7   3   0 2008.64   80.91
   7  -3   0 2086.13  113.11
  -7   3   0 2194.49  107.73
  -7   3   0 2053.79   92.82
   6  -2 -14   41.79   31.05
  -6   2  14   49.61   44.98
  -6   2  14  -18.27   32.89
   6  -2 -14   -5.98   93.74
  -6  -2  14   73.57   46.30
   6   2 -14  101.92   57.78
   6   2 -14  -29.27   52.84
   8  -2 -13 9414.61  160.07
  -8   2  13 9677.60  174.44
   8  -2 -13 8925.11  307.62
  -8   2  13 9520.50  147.51
  -8  -2  13 9446.28  193.89
   8   2 -13 9503.40  184.28
   8   2 -13 9756.50  218.51
   2   0 -17   -9.73   24.51
  -2   0  17  -53.17   43.51
  -2   0  17   -5.41   30.80
   2   0 -17   -7.09   73.04
  -6   2  -9 3321.90  124.95
   6  -2   9 3540.67   97.95
  -6  -2  -9 3254.10  128.31
   6  -2   9 3385.60  139.36
  -6  -2  -9 3381.22  120.34
  -6   2  -9 3316.01   96.49
   8   0  10 6096.76  146.75
  -8   0 -10 6101.64  169.86
  -8   0 -10 6158.39  174.82
   4   2  11 6008.63  175.16
  -4  -2 -11 5893.31  174.52
  -4  -2 -11 5870.50  164.41
  -4   2 -11 6047.93  134.70
  -4   2 -11 5971.18  352.22
   4  -2  11 5979.27  177.79
   4  -2  11 6222.82  136.83
   7   3  -6 4204.42  130.42
  -7   3   6 4120.66  125.77
   7  -3  -6 4374.00  143.21
  -7  -3   6 4100.21  119.19
  -4   0 -14 7153.08  198.15
   4   0  14 7174.66  164.33
  -4   0 -14 7365.48  167.51
  13  -1  -2  858.81   88.21
 -13  -1   2  791.78   75.16
 -13   1   2  743.71   79.14
 -13  -1   2  749.21   54.71
  13   1  -2  769.23   84.17
 -13   1   2  788.71   57.63
  13   1  -9 1833.33  113.17
 -13  -1   9 1908.72   79.26
 -13   1   9 1675.91  222.96
 -13   1   9 1857.48   72.04
 -13  -1   9 1982.78  193.81
  13  -1  -9 1921.50   81.29
   6  -3  -8 2694.21  110.36
   6  -3  -8 2300.31  167.42
  -6   3   8 2624.26  127.50
   6   3  -8 2748.59  115.46
  -6  -3   8 2703.86  116.34
  -6  -3   8 2915.55  110.20
  10  -2 -11 1183.56   64.16
  10  -2 -11 1014.81  158.22
 -10   2  11 1180.78   76.74
 -10  -2  11 1066.16   80.58
  10   2 -11 1152.19   99.83
   6   3   3  199.77   47.12
  -6   3  -3   95.56   41.81
   6  -3   3  143.96   33.36
  -6  -3  -3  143.52   54.09
   6  -3   3  129.59   50.63
   6   3   3   84.70   62.74
  -1   2  14 1573.03  156.34
   1  -2 -14 1629.13  120.24
   1  -2 -14 1676.08  199.66
  -1   2  14 1647.63   94.63
   1   2 -14 1546.59  103.55
   1   2 -14 1571.59   99.19
  -1  -2  14 1680.52   86.08
  -1  -2  14 1587.32  116.04
  12   1 -12 1362.97  131.48
 -12  -1  12 1291.71   81.40
  12  -1 -12  931.13  158.92
 -12   1  12 1236.82   69.15
 -12  -1  12 1217.26  238.78
  -3  -3  -7  190.84   43.67
   3   3   7  118.92   63.16
  -3  -3  -7   25.67   53.02
   3   3   7  168.81   41.21
  -3   3  -7   93.93   45.25
   3  -3   7   95.58   54.71
  -3   3  -7  187.36   47.82
   3  -3   7  164.75   41.95
   8  -1 -16 6820.03  250.80
   8   1 -16 6857.23  210.49
  -8   1  16 6707.49  135.90
  -8  -1  16 6558.49  147.03
  -8   1  16 6855.82  133.08
  -8  -1  16 6560.87  152.01
   0   3   914841.23  258.75
   0   3   914910.83  213.07
   0  -3  -914954.58  293.84
   0  -3  -914573.17  248.57
   0   3  -914864.95  249.70
   0   3  -914803.29  240.76
   0  -3   914914.71  251.72
   0  -3   914663.89  227.76
  12  -1   2106963.4  937.30
 -12  -1  -2105746.1  877.36
 -12   1  -2108128.1  887.65
 -12  -1  -2108941.9  822.89
  12   1   2105379.4  862.58
   4   3   6 5266.93  114.58
   4  -3   6 5139.08  112.41
   4   3   6 5062.73  177.03
  -4   3  -6 4942.08  201.11
  -4   3  -6 5176.76  139.11
   4  -3   6 5210.03  165.45
   1   0  16  -65.54   38.70
  -1   0 -16  -11.27   39.40
   1   0  16   16.71   11.30
  -7   2  -8 1627.96   76.37
  -7   2  -8 1477.46  184.39
  -7  -2  -8 1671.48   88.22
  -7  -2  -8 1434.26   97.85
   7  -2   8 1538.42   95.02
   7  -2   8 1546.63  154.30
   7   2   8 1636.92  113.07
  -9   1  -810398.37  217.84
   9  -1   810783.23  170.82
   9   1   810397.23  210.93
   9  -1   810453.98  250.85
  -9  -1  -810415.42  198.80
  11   2  -9 1778.14  100.78
 -11   2   9 1696.19   77.44
  11  -2  -9 1579.22   77.66
 -11  -2   9 1724.90   97.63
 -11  -2   9 1675.15   72.71
  -5  -3   9 2960.90  114.02
  -5  -3   9 3272.35  226.00
   5  -3  -9 3089.53  118.87
  -5   3   9 2952.99   95.62
  -5   3   9 3111.28  107.78
   5   3  -9 3166.08  207.75
   3   2  12 6142.13  165.24
  -3  -2 -12 6326.78  197.12
  -3  -2 -12 6098.22  166.11
   3   2  12 6326.54   98.29
  -3   2 -12 6319.09  171.76
  -3   2 -12 6281.04  143.85
   3  -2  12 6252.34  137.06
   3  -2  12 6299.60  164.85
 -14   0   614467.29  234.60
  14   0  -614899.79  240.91
 -14   0   614489.71  198.08
  -7  -3  -1 6095.71  167.77
   7   3   1 5513.35  181.07
   7   3   1 6170.92  132.91
   7  -3   1 6276.10  181.05
  -7   3  -1 6264.17  157.66
  -7   3  -1 6282.86  147.89
  -2  -3  -8 3726.42  138.67
   2   3   8 3740.65  102.08
  -2  -3  -8 3660.99  150.08
   2   3   8 3971.10  157.67
   2  -3   8 3701.14  138.22
  -2   3  -8 3731.14  130.86
  -2   3  -8 3604.68  111.05
   2  -3   8 3690.18  111.12
  14   0  -5   17.68   35.46
 -14   0   5   20.27   24.40
 -14   0   5   59.74   41.88
   9   2   5 8688.63  213.56
  -9  -2  -5 8941.71  205.40
  -9  -2  -5 9179.34  160.35
  -9   2  -5 8972.15  149.29
  -9   2  -5 8908.90  201.63
 -11  -2   0 8318.57  249.49
  11   2   0 8217.32  247.28
 -11   2   0 8286.96  137.32
  11  -2   0 8419.29  212.84
  14   0  -7  432.15   64.11
 -14   0   7  249.15   59.75
 -14   0   7  301.79   52.75
   7  -3  -7 9936.45  209.20
  -7   3   7 9534.97  185.51
   7  -3  -7 9810.61  305.21
  -7  -3   7 9770.19  186.95
   7   3  -7 9705.78  198.33
   5   3   5   78.01   62.43
   5  -3   5   96.48   32.65
   5  -3   5   60.54   55.63
  -5   3  -5   92.00   42.46
   5   3   5  104.82   40.99
  -5   3  -5   70.72   37.28
  10   2   3 6252.49  198.54
 -10   2  -3 6072.25  120.31
 -10   2  -3 5845.49  160.33
 -10  -2  -3 5845.46  160.48
  10  -2   3 6019.66  188.92
   7  -2 -1440280.43  618.49
  -7   2  1440498.18  400.37
  -7   2  1439661.09  377.55
   7  -2 -1440611.82  396.19
   7   2 -1439683.45  425.66
  -7  -2  1438795.21  463.23
  -9   0  -9 4247.02  151.80
   9   0   9 4039.28  169.69
  -9   0  -9 4314.00  146.56
  -8   0  17    7.84   33.37
  -8   0  17  -13.35   36.64
   8   0 -17  -33.13   81.26
  13   1  -1 4383.90  138.82
 -13   1   1 4258.94   89.50
 -13  -1   1 4544.90  118.34
 -13   1   1 4199.33  136.36
 -13  -1   1 4233.46  140.73
  13  -1  -1 4290.45  161.67
  14   0  -418568.74  293.08
 -14   0   418584.13  198.75
 -14   0   419330.95  270.28
   1   0 -17 8776.87  251.06
  -1   0  17 8780.50  153.43
   1   0 -17 8731.26  262.02
  -1   0  17 8602.12  194.29
  13   0   1  700.91   58.10
 -13   0  -1  766.57   86.41
 -13   0  -1  804.65  152.00
 -11   0  15 4184.68  107.09
  11   0 -15 4581.20  222.97
 -11   0  15 4327.98  116.55
  -3   0 -15 7837.11  205.16
  -3   0 -15 8306.78  177.24
   3   0  15 8286.98  176.82
   0   1 -16  201.18   66.27
   0   1 -16  193.62   63.39
   0   1  16  223.89   61.46
   0   1  16  208.27   36.21
   0  -1  16  225.01   63.00
   0  -1  16  125.12   46.47
   0  -1 -16  261.64   60.70
   0  -1 -16  235.56  116.37
 -13  -1  1019677.20  250.28
  13   1 -1018857.70  348.02
  13  -1 -1020540.32  467.52
  13  -1 -1019537.23  245.76
 -13  -1  1019584.32  257.48
 -13   1  1019589.12  241.28
  10  -1 -15  896.35  175.56
 -10  -1  15  863.54   88.63
 -10  -1  15  883.53   76.29
 -10   1  15  888.39   55.91
  10   1 -15  968.20  117.14
   2   1  15  340.34   33.63
  -2   1 -15  267.89   94.13
  -2  -1 -15  366.75  105.79
  -2  -1 -15  434.32   76.09
   2  -1  15  299.97   61.56
  -2   1 -15  309.51   55.14
   2  -1  15  277.87   78.90
  14   0  -824787.79  302.33
 -14   0   825210.95  394.65
 -14   0   824557.12  261.96
  11   1 -14 1174.82  119.18
  11  -1 -14 1071.78  126.94
 -11  -1  14 1203.13   81.37
 -11   1  14 1070.50   77.03
 -11  -1  14 1211.17  118.43
 -11   1  14 1182.15  104.76
   5   1 -1721035.49  358.87
  -5   1  1720855.93  279.45
  -5   1  1720776.85  249.07
  -5  -1  1720316.71  283.02
  -4   1  17 6725.13  149.98
   4   1 -17 6613.67  168.77
  -4   1  17 6877.92  127.15
  -4  -1  17 6820.36  181.92
   4   1 -17 6700.39  206.12
 -13   0  12   12.77   56.60
  13   0 -12  -36.39   85.43
 -13   0  12   51.52   26.02
   3  -3 -10 2320.57  174.06
  -3   3  10 2133.09   97.93
   3  -3 -10 2200.75  111.62
  -3   3  10 2190.32  103.87
   3   3 -10 2241.20  109.42
  -3  -3  10 2211.29  102.01
  -3  -3  10 2104.45   99.46
  -8   3   3 1713.88   85.76
   8   3  -3 1587.92   89.39
  -8   3   3 1571.11   83.00
  -8  -3   3 1631.52   92.58
   8  -3  -3 1682.65  105.15
  10   0 -1613916.04  340.05
 -10   0  1614109.47  215.88
  -8   3   4 4807.30  134.40
   8   3  -4 4709.45  132.36
  -8   3   4 4696.51  132.99
  -8  -3   4 4695.96  138.77
   8  -3  -4 4725.13  150.28
  -2   3  1033387.98  358.58
   2  -3 -1032529.01  489.86
   2  -3 -1032910.85  392.68
   2   3 -1032797.89  334.49
  -2  -3  1032823.33  382.16
  -2  -3  1032217.39  376.22
   2   3 -1032475.41  394.98
   1   3   9 9893.08  263.06
  -1  -3  -910160.59  215.65
  -1  -3  -910018.54  236.10
   1   3   910122.42  170.12
   1  -3   910318.65  217.29
  -1   3  -910200.15  186.52
  -1   3  -910235.77  212.70
   1  -3   910076.76  185.36
   0   2  1432980.77  338.76
   0  -2  1432136.15  369.22
   0   2  1432460.02  399.89
   0  -2  1433454.80  382.44
   0  -2 -1432954.86  379.84
   0   2 -1433058.09  406.59
   0   2 -1432470.87  376.88
   0  -2 -1433117.47  486.23
   8  -2   710236.18  152.43
   8   2   710179.74  232.65
   8  -2   710571.41  245.22
  -8   2  -710045.83  168.00
  -8   2  -710199.35  237.70
  -8  -2  -7 9896.04  195.79
  -8   3   2 5058.11  145.28
  -8  -3   2 5043.30  141.37
   8  -3  -2 5178.73  165.47
  -8   3   2 5069.18  135.55
   8   3  -2 5159.04  129.70
 -11   0  -6  -37.99   45.04
 -11   0  -6  -32.44   64.01
  11   0   6  -39.41   36.99
 -14   0   3  399.27   68.26
  12   0 -14 2321.99  168.88
 -12   0  14 2178.40   89.08
 -12   0  14 2203.38   81.86
   6   1 -17 1010.13  104.74
  -6   1  17  993.36  179.55
  -6  -1  17  944.93  148.27
  -6  -1  17  872.39   76.03
  -6   1  17 1004.15  179.61
  -2  -2 -13 5370.89  156.96
   2  -2  13 5411.00  157.39
   2  -2  13 5546.88  137.32
   2   2  13 5821.29  337.50
  -2   2 -13 5383.61  143.33
  -2   2 -13 5311.88  161.85
  -2  -2 -13 5399.07  186.91
   2   2  13 5353.74  160.55
  -4   3  10  932.02   70.41
   4  -3 -10  962.89  134.46
   4  -3 -10 1063.63   90.71
  -4   3  10  947.77   70.56
  -4  -3  10 1034.90   75.86
  -4  -3  10 1026.51   78.13
   3   1 -17  156.40   85.15
   3   1 -17  119.09   70.68
   3  -1 -17   20.22   27.71
  -3   1  17  199.92   69.81
   3  -1 -17  173.40   87.08
  -3   1  17  158.00   44.55
  -8   3   5   40.58   39.40
   8   3  -5   33.89   43.82
   8  -3  -5  114.51   52.58
  -8  -3   5  124.96   42.53
  -8   3   5   61.88   30.65
  11  -1   5   -8.46  119.46
  11  -1   5   22.54   22.73
  11   1   5   29.12   48.86
 -11  -1  -5   15.60   36.99
 -11   1  -5   35.78   51.17
 -11  -1  -5   18.87   54.63
   6   1  12  280.13   67.58
  -6  -1 -12  196.31   72.30
  -6  -1 -12  190.43   53.73
   6  -1  12  157.51   68.44
   6  -1  12  258.60   43.37
  12   0   4 2975.46   97.05
 -12   0  -4 2981.83  113.99
 -12   0  -4 2823.11  117.28
 -11   2  10  334.90   53.07
  11   2 -10  464.36   69.83
  11  -2 -10  410.76   42.66
 -11  -2  10  282.15   48.28
   6  -3  -9 6052.63  157.13
   6  -3  -9 5705.08  249.08
  -6  -3   9 5926.20  139.62
  -6  -3   9 5968.75  158.21
   6   3  -9 5766.29  340.21
  -6   3   9 6023.62  139.45
   6   3   4  260.81   69.11
  -6  -3  -4  557.24   77.61
   6   3   4  557.62   54.29
  -6   3  -4  602.45   91.00
   6  -3   4  465.16   44.45
   6  -3   4  502.17  131.87
  -6   3  -4  584.48   74.95
   7   3   213249.18  242.20
  -7  -3  -213361.35  242.54
   7   3   211863.99  260.77
  -7   3  -213395.33  217.27
  -7   3  -213450.15  235.23
  -9  -2  13 1258.73   86.58
   9   2 -13 1165.04   94.46
   9  -2 -13 1055.14  186.45
 -14   0   9   16.55   17.31
 -14   0   9   16.68    9.90
   1   3 -10  745.05   61.57
   1  -3 -10  901.39   89.47
  -1   3  10  804.54   87.51
  -1   3  10  704.14   74.49
   1   3 -10  835.95   88.74
  -1  -3  10  657.80   69.17
  -1  -3  10  870.33   84.47
   1  -3 -10  849.92   82.38
  -7  -1 -11   28.62   60.34
  -7  -1 -11   47.62   55.43
   7  -1  11   88.87   36.92
   7   1  11   45.32   46.81
   7  -1  11   18.78   34.51
   5  -1  13   40.40   55.88
  -5  -1 -13   50.84   59.29
  -5  -1 -13  105.79   66.23
  -5   1 -13   50.18   59.70
   5   1  13   79.74   63.07
   5  -1  13  128.91   37.36
   9   1 -16  204.57   70.79
  -9   1  16  228.63   48.50
   9  -1 -16  171.14  106.97
  -9  -1  16  239.40   63.46
  -9   1  16  102.27   40.38
  -7  -3   8 7086.79  151.67
   7  -3  -8 7472.96  285.01
   7   3  -8 7334.06  181.60
   7  -3  -8 7622.56  177.61
  11   2   1 3071.69  259.11
 -11  -2  -1 2975.21  122.39
  11  -2   1 3085.57  144.46
 -11   2  -1 2848.50  100.61
   4   2 -15 2452.46  157.33
   4   2 -15 2321.96  111.02
   4  -2 -15 2208.94  163.51
   4  -2 -15 2328.76  269.21
  -4  -2  15 2324.29  105.26
  -4   2  15 2288.34   98.23
  -4   2  15 2394.88  206.10
  -8  -3   1 5375.70  161.49
  -8   3   1 5599.12  148.02
   8   3  -1 5457.29  128.29
   8  -3  -1 5613.60  172.14
  -8   3   1 5644.07  154.92
 -10   2  12  708.15   67.98
  10  -2 -12  681.63   89.35
 -10  -2  12  694.69   72.11
  10  -2 -12  513.65  123.25
  10   2 -12  768.36   74.29
  12   2  -5 1323.21   76.37
 -12  -2   5 1334.56  205.45
  12  -2  -5 1240.65  271.82
 -12  -2   5 1388.70  263.41
 -12   2   5 1252.51   66.37
 -10  -1  -7 2970.11  109.35
  10   1   7 2887.98  123.18
 -10   1  -7 3013.27  124.98
  10  -1   7 2835.36  147.32
  10  -1   7 3149.62   93.03
 -12  -1  13 4449.74  286.37
  12  -1 -13 3969.02  221.71
 -12  -1  13 4554.14  125.86
  12   1 -13 4566.60  176.45
 -12   1  13 4338.82  110.79
  12   2  -6 7057.52  155.05
 -12   2   6 7131.09  140.65
  12  -2  -6 7053.71  169.95
 -12  -2   6 6910.46  153.00
 -12  -2   6 6632.21  153.25
  12   1   3 9412.66  205.59
  12  -1   3 9388.84  238.66
 -12   1  -3 8974.53  196.34
 -12  -1  -3 8986.99  172.90
 -12  -1  -3 8839.30  215.83
   5  -2 -15 1219.40  147.34
  -5   2  15 1203.95  199.37
   5   2 -15 1151.90   91.72
   5  -2 -15 1211.25   70.75
  -5   2  15 1229.00   76.58
   5   2 -15 1251.44   94.97
  -3   2  1521485.07  320.00
   3   2 -1521215.79  311.34
   3   2 -1521102.43  310.97
  -3   2  1521396.12  295.78
   3  -2 -1520692.75  406.68
   3  -2 -1521306.63  274.54
  -3  -2  1521221.44  296.83
  12   2  -413851.84  204.14
 -12  -2   414183.43  234.75
 -12  -2   413362.13  240.06
  12  -2  -414164.58  256.39
 -12   2   413755.07  197.42
 -13   1   022401.50  319.45
 -13  -1   022373.81  315.52
  13  -1   022984.89  360.49
  13   1   023147.11  325.31
 -13  -1   022140.76  269.57
  -8   3   6 1064.65  251.39
  -8   3   6 1095.77  145.33
   8   3  -6 1179.34   81.74
   8  -3  -6 1232.64  101.39
  -8  -3   6 1047.67   73.93
  -8   2  14 2866.71   87.39
   8   2 -14 2800.86  110.33
  -8   2  14 2939.57   98.68
  -8  -2  14 2886.26  112.12
   8  -2 -14 2881.26   90.51
   8  -2 -14 2760.89  197.75
   5  -3 -10  840.21  134.77
   5  -3 -10 1153.46   88.04
  -5  -3  10 1019.11  200.91
  -5   3  10 1151.09   70.07
  -5   3  10 1091.99  156.20
  -5  -3  10 1000.11   82.91
   4  -3   7  590.11   79.80
  -4  -3  -7  712.45   78.88
  -4   3  -7  610.02   75.87
  -4   3  -7  712.82   99.64
   4   3   7  674.54   55.67
   4   3   7  547.19   89.00
   4  -3   7  595.92  108.16
 -13  -1  11 2641.56  247.97
 -13   1  11 2512.58   91.29
 -13  -1  11 2684.44  100.24
  13  -1 -11 2214.47  194.02
  -7   1  1711840.60  200.59
  -7  -1  1712089.29  219.17
   7  -1 -1712157.51  342.08
   7   1 -1711731.48  270.14
  -7  -1  1711321.38  201.41
  -7   1  1711865.05  255.55
 -10   0  -8  491.51   75.66
  10   0   8  514.99   68.06
 -14   0   213831.06  230.86
  14   0  -213007.24  257.31
   3   3   8 2367.69   82.04
   3   3   8 2556.90  139.20
  -3   3  -8 2250.30  105.42
  -3   3  -8 2510.86  110.66
  -3  -3  -8 2418.33  114.65
  -3  -3  -8 2503.30  114.48
   3  -3   8 2416.49  114.70
   3  -3   8 2362.65   91.14
   2   1 -17 3996.84  160.61
   2   1 -17 3918.28  135.68
  -2   1  17 4019.52   94.57
   2  -1 -17 4044.16  112.56
  -2   1  17 3988.31  130.10
   2  -1 -17 3866.88  183.26
  -5   0  18   52.53   41.10
   5   0 -18  -21.68   85.05
  -5   0  18    0.94   16.24
  -9   0  17 7509.80  150.64
  -9   0  17 7500.85  154.03
   9   0 -17 7922.60  261.85
  -8  -1 -10 8208.39  187.34
  -8  -1 -10 7777.47  191.81
   8  -1  10 7907.39  146.89
   8   1  10 7672.29  246.75
   8  -1  10 7902.15  211.42
  -8   1 -10 7415.53  191.10
  12  -2  -7  977.55  263.97
 -12   2   7 1183.83   65.41
 -12  -2   7 1116.57   79.43
  12   2  -7 1223.45   82.95
 -12  -2   7 1117.65   73.78
 -12   2   3 9752.17  209.82
  12  -2  -310004.74  223.75
  12   2  -3 9925.98  162.33
 -12  -2   3 9953.05  198.49
 -12  -2   310154.47  203.73
   4   0 -1852542.24  642.76
  -4   0  1851949.65  507.32
  -4   0  1853575.63  494.06
   4  -1  14  882.27   71.27
   4   1  14  857.97   79.73
   4  -1  14  966.16  101.93
  -4  -1 -14 1011.52   94.33
  -4  -1 -14  927.33   99.41
  -4   1 -14  896.54   95.89
  -4   1 -14  996.00   60.12
   0   0 -17  -13.03   30.69
   0   0  17   11.87   15.00
   2   0  16 1562.70   88.56
  -2   0 -16 1578.71  294.15
   0  -3 -10 6683.82  209.63
   0  -3 -10 6878.26  172.48
   0  -3  10 6678.78  171.58
   0   3  10 6799.26  139.16
   0   3  10 6757.53  174.74
   0  -3  10 6692.78  151.50
   0   3 -10 6823.56  172.93
   0   3 -10 6535.00  138.44
  -5   3  -6  699.54   77.97
   5  -3   6  792.04  146.25
  -5   3  -6  770.03   77.63
   5   3   6  849.38  112.54
   5   3   6  582.05  150.81
   5  -3   6  724.30   48.76
   8   3   047132.60  544.07
  -8   3   046364.25  500.61
  -8   3   047004.78  462.36
   8  -3   046858.93  524.81
  -8  -3   047142.54  508.15
  14   0 -10  173.25   86.57
 -14   0  10  299.80   48.18
   6   0 -18 8527.09  258.57
  -6   0  18 8172.91  170.26
  -6   0  18 8284.49  153.91
  10   2   433345.06  441.78
 -10  -2  -431984.67  406.39
 -10   2  -432334.57  320.23
 -10   2  -431356.67  392.89
  -5   2 -1110905.11  185.17
   5  -2  1110948.87  185.85
   5  -2  1110412.47  233.50
  -5  -2 -1110645.13  227.73
  -5  -2 -1110419.89  222.50
  -5   2 -1110660.56  221.58
 -13   0  -2  229.27   32.53
 -13   0  -2  257.80   58.79
  13   0   2  333.46   59.29
   6   2 -15   57.81   43.62
  -6   2  15    4.64   32.28
   6  -2 -15   58.87   98.06
   6  -2 -15  -23.51   29.57
   6   2 -15   31.48   55.65
  -6   2  15    5.38   22.15
   2   2 -15 5078.03  163.63
  -2  -2  15 5013.47  123.74
   2  -2 -15 5084.69  217.68
  -2  -2  15 5188.69  143.06
   2   2 -15 4950.98  299.72
   2  -2 -15 5181.19  225.22
  -2   2  15 5220.08  112.34
  -2   2  15 5083.76  152.13
  -6   0 -13  -51.68   62.37
  -6   0 -13  -25.29   64.31
   6   0  13    8.36   40.34
  -6  -2 -1011473.79  221.96
  -6  -2 -1011492.70  231.60
   6  -2  1011736.63  250.48
   6  -2  1011530.48  183.17
  -6   2 -1011677.39  234.22
  -6   2 -1011526.04  188.29
  -7   0 -12   45.85   59.69
  -7   0 -12  -23.56   58.48
   7   0  12  -30.09   40.81
  -1  -1 -16 2970.15  112.10
   1   1  16 2936.42  118.07
   1   1  16 2873.71   72.48
  -1   1 -16 2933.85  107.01
  -1   1 -16 3002.54  150.24
  -1  -1 -16 3079.56  162.66
   1  -1  16 2827.01  114.32
   1  -1  16 2995.64  114.98
   2   3   9 3350.96   96.10
  -2  -3  -9 3317.98  137.95
  -2   3  -9 3432.18  125.16
   2   3   9 3327.63  143.75
   2  -3   9 3105.91  101.03
   2  -3   9 3130.21  127.96
  -2  -3  -9 3349.69  141.49
  -2   3  -9 3242.47  112.54
  -8   3   7 1477.02   91.79
   8   3  -7 1488.07   91.04
   8  -3  -7 1734.74  173.60
  -8  -3   7 1463.21   86.87
   8  -3  -7 1453.66   90.20
   9   2   6 8900.89  224.96
  -9  -2  -6 8855.74  167.58
  -9  -2  -6 8772.71  212.23
  -9   2  -6 8650.46  198.65
   9  -2   6 9202.00  228.07
  -9   2  -6 8867.57  160.69
 -13   0  1312942.22  171.43
 -13   0  1313130.59  190.41
  -3   0  18  195.62   46.03
   3   0 -18  140.65   84.23
  -3   0  18  302.44   75.54
   7   3   3 3897.17  117.21
  -7  -3  -3 4124.81  142.66
   7   3   3 3689.72  158.57
  -7   3  -3 4107.62  124.01
  -7   3  -3 4016.03  130.22
  -4  -2 -1229560.04  367.18
  -4   2 -1230042.92  351.09
   4  -2  1230336.63  292.02
  -4   2 -1230186.48  289.54
  -4  -2 -1228760.16  331.85
   4  -2  1229534.43  353.90
   4   2  1229575.05  353.54
  -1  -2 -14 5566.51  205.02
   1  -2  14 5316.09  136.28
  -1   2 -14 5266.65  143.74
  -1  -2 -14 5422.54  151.54
   1   2  14 5393.87  101.10
   1   2  14 5488.77  164.19
  -1   2 -14 5390.28  163.21
   1  -2  14 5317.29  146.54
   5   0  14  212.78   63.65
  -5   0 -14  181.55   31.84
  -5   0 -14  105.93   65.28
 -12  -2   8 8943.15  186.45
  12   2  -8 9554.83  187.37
 -12  -2   8 9121.04  165.13
 -12   2   8 9338.83  161.03
  12  -2  -8 9363.24  182.82
 -11  -2  11   -2.38   42.09
  11  -2 -11   79.22   33.92
  11   2 -11  144.65   77.15
 -11   2  11   13.04   37.41
 -12   2   2 4308.25  189.08
  12  -2  -2 4311.42  155.24
 -12  -2   2 4334.33  137.41
  12   2  -2 4267.93   99.14
 -14   1   6  130.62   33.46
 -14  -1   6  122.42   31.31
 -14  -1   6  159.63   34.00
 -14   1   6  207.80   36.58
 -14  -1   6  187.31   48.48
  14  -1  -6   74.25   38.66
 -14  -1   6  188.02   28.95
 -14  -1   5 8725.97  161.90
 -14   1   5 8638.07  130.37
 -14  -1   5 8428.61  167.66
 -14   1   5 8617.32  187.23
 -14  -1   5 8220.84  154.83
  14  -1  -5 8734.27  194.37
 -14  -1   5 7942.38  122.75
  -7   2  -9  324.30   58.58
  -7   2  -9  327.93   65.15
  -7  -2  -9  303.71   49.87
   7  -2   9  327.64   84.16
   7  -2   9  272.78   45.27
  -7  -2  -9  335.12   86.55
   7   2   9  366.31   80.53
  -8   0 -11  -47.52   55.90
   8   0  11  -62.89   41.05
  -8   0 -11   10.28   31.87
   7   3  -9 7291.45  174.38
   7  -3  -9 7325.64  171.44
   7  -3  -9 7065.59  282.45
  -7  -3   9 7401.04  155.67
 -14  -1   7  452.64   88.23
 -14   1   7  540.89   69.96
 -14  -1   7  475.93   76.18
 -14  -1   7  575.04   96.76
  14  -1  -7  505.50   60.68
 -14  -1   7  486.98   67.76
 -14   1   7  533.75   50.17
  -7   0  18   -1.31   34.35
   7   0 -18  -71.37   83.55
  -7   0  18   -1.01   40.30
   6   3 -10 5303.51  152.73
  -6   3  10 4863.22  257.26
   6  -3 -10 5464.05  150.89
  -6   3  10 5554.16  152.64
  -6  -3  10 5441.68  154.85
  -6  -3  10 5460.78  144.66
  -6  -3  -5 2558.07  117.65
   6   3   5 2546.92  138.15
   6   3   5 2469.17  106.05
   6  -3   5 2388.47  438.46
  -6   3  -5 2494.26  132.66
  -6   3  -5 2421.52  115.87
   6  -3   5 2582.36   78.89
 -11  -2  -2  418.60   75.35
  11   2   2  349.29   83.35
 -11   2  -2  294.14   39.31
  11  -2   2  258.39   62.60
 -14   0   1   24.66   17.08
   9  -1   919098.40  329.82
  -9   1  -918371.30  277.20
  -9  -1  -918741.47  285.30
  -9  -1  -920077.42  282.08
   9   1   919514.23  308.58
   9  -1   919433.04  219.40
   8   1 -17  822.89  120.49
  -8   1  17  725.54   85.00
  -8  -1  17  656.01  154.28
   8  -1 -17  885.08  171.83
  -8   1  17  797.65   68.27
  -8  -1  17  829.02  151.13
  -3   3  11 8211.25  172.76
  -3  -3  11 8021.58  177.51
  -3  -3  11 7976.57  172.62
  -3   3  11 7898.68  159.27
   3   3 -11 8253.71  189.04
   3  -3 -11 8043.16  260.68
   3  -3 -11 8051.16  179.76
 -14   1   4 4488.24   94.43
 -14  -1   4 4393.96  107.83
 -14   1   4 4498.41  140.69
 -14  -1   4 4363.14  126.28
  14  -1  -4 4532.42  153.08
  14   1  -4 4084.21  100.52
  -1   1  17  568.99   46.13
   1   1 -17  660.52   94.31
   1   1 -17  540.61  107.12
   1  -1 -17  534.57   62.63
  -1  -1  17  538.84   61.39
  -1  -1  17  548.97   71.66
  -1   1  17  523.33   68.14
   1  -1 -17  642.98  132.21
  -8  -3  -111322.21  234.23
  -8   3  -111440.85  209.15
  -8   3  -111829.47  195.04
   8   3   111089.45  243.43
   8  -3   110997.86  280.17
  13   1   1 7835.44  184.07
 -13   1  -1 7572.95  185.94
  13  -1   1 7451.81  213.54
 -13  -1  -1 7302.08  184.04
 -13  -1  -1 7214.39  144.17
  11  -1 -15  204.53  151.93
 -11  -1  15   43.51   28.98
 -11   1  15   64.06   37.23
 -11   1  15   88.98   39.59
  11   1 -15   64.91   60.63
 -11  -1  15   84.59   32.36
  -3  -1 -15 3701.64  176.13
  -3   1 -15 3608.49  147.65
   3  -1  15 3479.06  114.86
  -3  -1 -15 3644.19  131.55
   3  -1  15 3544.49  137.09
  -3   1 -15 3492.18  122.66
   7  -2 -1530865.17  267.94
   7   2 -1531204.83  338.74
  -7  -2  1530420.54  329.22
  -7   2  1530797.10  274.81
   7   2 -1530253.37  357.22
  -7   2  1531116.56  367.58
   7  -2 -1530868.24  498.64
  -1  -2  1514170.29  223.67
   1  -2 -1514246.49  322.04
   1  -2 -1513941.18  213.47
  -1  -2  1513834.01  223.69
   1   2 -1513951.76  245.25
  -1   2  1514329.46  173.93
   1   2 -1514209.14  229.27
  -1   2  1513768.50  227.99
  11   0 -16  -69.93   83.39
 -11   0  16   44.50   40.45
 -11   0  16   40.69   33.61
 -14   1   8 3835.55   99.65
 -14  -1   8 3842.14  234.31
  14  -1  -8 3851.22  118.85
 -14  -1   8 3559.82  170.27
  14   1  -8 3988.63  161.90
 -14  -1   8 3763.62  109.64
 -14   1   8 4022.17  141.09
   2  -3 -11  207.17   82.61
   2   3 -11  230.83   42.59
   2  -3 -11  293.08   70.87
  -2  -3  11  324.00   59.12
  -2  -3  11  291.24   59.85
  -2   3  11  327.67   67.15
  -2   3  11  216.28   75.09
   2   3 -11  222.81   54.32
  -4  -3  1121296.04  279.80
  -4  -3  1120365.50  252.78
   4   3 -1120204.30  286.27
   4  -3 -1121677.12  279.86
   4  -3 -1121358.11  412.19
  -4   3  1121583.54  252.60
  -4   3  1121444.21  259.32
 -14   0  11  -33.31   29.31
  14   0 -11   42.54   88.17
 -13  -1  1210308.72  294.35
  13  -1 -1210219.48  342.04
 -13  -1  1210397.40  181.87
  13   1 -1210702.42  262.87
 -13   1  1210266.97  175.39
   1   3  1015966.42  196.17
  -1   3 -1016089.97  244.55
  -1  -3 -1015665.09  284.19
  -1  -3 -1016261.81  257.01
   1  -3  1015415.81  248.37
  -1   3 -1016125.85  221.86
   1   3  1016067.51  272.22
   1  -3  1016285.47  225.50
   3  -2  1328400.98  339.65
  -3  -2 -1328117.14  326.29
  -3  -2 -1328127.19  371.32
  -3   2 -1328945.71  346.04
  -3   2 -1328935.37  291.76
   3   2  1328810.59  348.69
   3  -2  1329244.31  298.13
  10   1 -16 4672.16  187.60
  10  -1 -16 4856.05  238.49
 -10  -1  16 4969.07  136.55
 -10   1  16 4860.06  115.83
 -10  -1  16 4820.41  132.07
  -2   0  18 9288.26  188.92
  -2   0  18 9379.47  185.44
   2   0 -18 9605.52  272.59
 -12   0  15   16.72   36.94
  12   0 -15  122.11  123.04
 -12   0  15   19.64   29.88
  -4   0 -15   -7.98   71.84
   4   0  15   -3.09   39.13
  -4   0 -15   26.06   25.97
   8  -3  -8 1407.02  189.67
  -8  -3   8 1462.02   87.45
   8  -3  -8 1580.24   91.95
   8   3  -8 1402.80  295.92
  -8   3   8 1438.05  101.43
  12  -2  -9  426.18   56.29
  12   2  -9  430.40   69.28
 -12   2   9  415.69   52.76
 -12  -2   9  318.73   62.27
  12   0   5  130.73   46.40
 -12   0  -5  138.31   59.76
 -12   0  -5  145.92   65.82
 -12   2   1 5460.28  202.06
 -12  -2   1 5723.80  164.50
  12  -2  -1 5693.17  178.78
  12   2  -1 5408.11  173.79
 -10  -2  13   35.32   44.54
  10  -2 -13   84.86   40.42
  10   2 -13   62.92   55.38
 -11   1  -6  394.07   73.65
 -11  -1  -6  386.66   83.49
  11   1   6  449.84   80.19
  11  -1   6  384.49   44.95
 -11  -1  -6  351.42   61.01
   9  -2 -14 4715.80  114.39
  -9   2  14 4497.00  159.66
   9   2 -14 4725.62  157.33
   9  -2 -14 4659.54  248.14
  -9  -2  14 4693.03  146.11
  14  -1  -3 4846.51  166.13
  14   1  -3 4909.64  149.96
 -14  -1   3 4662.94  143.35
 -14  -1   3 4509.07  111.09
 -14   1   3 4278.40  260.49
 -14   1   3 4799.12   94.10
   8   2   8 5655.60  175.42
  -8  -2  -8 5872.18  143.80
   8  -2   8 5827.78  127.84
   8  -2   8 5985.64  187.84
  -8   2  -8 5864.21  174.88
  -8   2  -8 5857.17  122.61
   9   0  10   13.01   40.72
  -9   0 -10   17.76   35.77
  -9   0 -10  -26.02   58.41
 -12   1  14  243.83   30.95
 -12  -1  14  197.50   65.84
 -12  -1  14  289.23   64.46
  12   1 -14  250.48   86.03
   9   3  -4 5004.36  135.65
  -9   3   4 5077.46  132.19
  -9  -3   4 5180.08  149.12
  -9   3   4 4946.65  143.22
   9  -3  -4 4921.31  161.74
  -9  -3   4 4698.57  225.43
 -12  -1  -4  231.46   59.95
 -12  -1  -4  260.62   66.27
  12  -1   4  202.29   70.19
  12   1   4  273.74   55.88
 -12   1  -4  136.52   56.06
 -11   0  -7 1033.76   87.49
  11   0   7 1045.07   69.18
  -9  -3   3 7189.78  174.75
  -9   3   3 7508.09  163.19
   9   3  -3 7177.59  152.37
   9  -3  -3 7202.94  257.47
  -9  -3   3 7482.42  175.99
  -9   3   3 7411.92  171.02
  -1  -3  1130507.69  327.88
   1   3 -1130943.92  295.15
   1  -3 -1130925.89  430.72
   1   3 -1130897.78  342.10
  -1   3  1131235.19  287.68
   1  -3 -1131377.28  343.46
  -1   3  1131340.79  353.42
  -1  -3  1131000.78  326.53
 -10   0  17  -26.02   38.98
  10   0 -17   58.05   88.02
  14   1  -9 2629.00  146.00
 -14  -1   9 2722.00  112.07
 -14   1   9 2598.49   82.66
 -14  -1   9 2520.51   99.95
 -14   1   9 2552.16  106.41
  14  -1  -9 2423.31  174.36
  -8   0  18 1037.76  199.10
   8   0 -18 1080.78  161.31
  -8   0  18 1109.84  200.58
   5  -3 -11 1023.03   80.03
  -5  -3  11 1074.09   69.05
  -5  -3  11 1147.05   97.33
  -5   3  11  923.58  126.43
  -5   3  11 1089.04   92.64
   5  -3 -11 1023.58  137.93
   9  -3  -511632.08  225.15
   9   3  -511609.99  201.45
  -9  -3   511511.82  203.57
  -9  -3   511405.62  212.71
  -9   3   511343.62  207.12
  -9   3   511352.51  257.74
   1   0  1713436.56  172.96
   1   0  1713448.30  216.78
  -1   0 -1714898.99  212.82
   4  -3   811186.77  171.58
   4  -3   811269.54  229.28
  -4  -3  -811580.84  227.20
  -4   3  -811280.24  201.14
  -4   3  -811137.01  200.95
   4   3   811424.33  171.68
   4   3   811533.46  240.48
  -9   3   2 3004.81  110.29
  -9   3   2 3015.76  116.46
  -9  -3   2 3068.08  124.84
   9  -3  -2 3054.30  129.08
  -9  -3   2 3101.70  123.42
   9   3  -2 3184.17  101.64
   7  -3   4  510.05  103.67
   7   3   4  557.31   94.21
  -7  -3  -4  437.87   62.12
  -7   3  -4  633.07   73.75
  -7   3  -4  566.32   62.33
   7   3   4  582.81   51.66
 -13   0  -315284.87  260.19
  13   0   314573.38  197.97
 -13   0  -314401.78  231.96
 -14   0   0 6196.28  151.75
   5  -3   7 1230.99   68.71
  -5   3  -7 1126.04   77.59
  -5   3  -7 1163.46   81.40
   5  -3   7 1099.58  267.26
   5   3   7 1124.53  108.79
   5   3   7 1220.66   63.40
  -8  -3  -218233.46  274.10
   8   3   217311.22  241.24
  -8   3  -218426.64  263.59
  -8   3  -217961.89  235.92
  -3   3  -9  772.71   71.96
  -3   3  -9  934.96   82.43
   3   3   9  802.60   54.61
   3   3   9  932.28  111.94
   3  -3   9  963.71  105.25
  -3  -3  -9  746.99  141.77
  -3  -3  -9  826.02   87.97
   3  -3   9  783.81   61.66
  -9   3   6  402.13   73.16
  -9   3   6  372.05   68.27
  -9  -3   6  448.89   73.26
   9   3  -6  333.51   59.25
  -9  -3   6  381.66   58.80
   9  -3  -6  461.14   70.69
 -11  -2  12  196.22   59.68
  11   2 -12  202.26   45.52
 -11   2  12  105.04   42.31
  11  -2 -12  163.95   47.84
  10   2   5 1256.33  105.71
 -10   2  -5 1355.28   66.26
 -10   2  -5 1346.69   97.40
 -10  -2  -5 1315.33  102.68
   7   3 -10 1377.35  265.15
  -7  -3  10 1314.45   81.10
   7  -3 -10 1316.92   94.52
  -7   3  10 1236.49  251.70
   7  -3 -10  907.01  145.83
  10  -1   8 6400.85  133.23
  10   1   8 6376.62  169.76
  10  -1   8 6466.36  204.76
 -10  -1  -8 6452.41  163.61
 -10   1  -8 6271.13  179.37
 -13   0  14   11.32   11.42
  13   0 -14   72.57   91.28
 -13   0  14    7.23   10.71
  14   1  -2 5692.76  162.98
  14  -1  -2 5436.31  180.12
 -14  -1   2 5131.56  147.24
 -14   1   2 5346.84  160.96
 -14  -1   2 5348.92  125.19
  -5   1  1811948.39  198.58
  -5  -1  1812302.97  218.02
   5   1 -1812206.81  270.12
  -5   1  1812350.61  176.59
   9   1 -1721095.40  353.84
  -9   1  1721071.36  241.13
  -9   1  1721235.71  236.97
  -9  -1  1721409.81  270.93
   9  -1 -1720701.99  430.41
   8   2 -15 3969.07  130.38
  -8   2  15 4091.50  238.79
  -8  -2  15 3949.54  132.90
  -8   2  15 3905.84  100.37
   8  -2 -15 3652.63  221.08
   0  -2  15  162.87   54.29
   0   2  15  103.94   53.82
   0  -2  15  254.69   64.15
   0  -2 -15  136.53   47.90
   0  -2 -15  199.72   74.37
   0   2 -15  146.11   60.02
   0   2 -15  107.07   55.86
   0   2  15  191.74   33.90
  12  -2 -1016394.50  222.95
  12   2 -1016944.96  258.60
 -12   2  1016751.67  221.89
 -12  -2  1016331.16  242.07
  12   2   0  354.92   64.58
 -12  -2   0  438.50   73.08
 -12   2   0  392.16   37.79
  12  -2   0  394.65   63.80
  -4   1  18  186.12   40.97
  -4  -1  18  270.47   75.70
   4   1 -18  162.18   61.02
  -4   1  18  172.16   63.67
   4   1 -18   84.82   70.74
   2  -2  14  511.01   74.05
   2   2  14  601.55   43.83
   2  -2  14  564.66   68.35
   2   2  14  567.71   85.22
  -2   2 -14  584.15  111.74
  -2   2 -14  486.71   81.72
  -2  -2 -14  642.30  102.00
  -2  -2 -14  621.43   73.59
   0  -1  1720164.07  260.18
   0   1  1719908.55  274.74
   0   1 -1719491.60  318.80
   0   1  1719960.44  190.28
   0   1 -1719907.27  257.63
   0  -1  1719845.31  262.60
   0  -1 -1720223.03  365.65
   0  -1 -1719920.94  248.68
  -2   1 -1615258.38  210.63
  -2   1 -1615011.34  284.83
  -2  -1 -1615432.91  309.60
  -2  -1 -1615258.15  237.63
   2  -1  1614823.00  243.46
   2  -1  1614955.68  230.62
  -9   3   1   22.81   26.26
  -9  -3   1  -68.11   46.18
   9  -3  -1    7.49   59.63
  -9  -3   1    8.18   28.70
  -9   3   1  -10.78   39.72
   9   3  -1   17.47   32.32
   3   0  16   79.91   46.62
  -3   0 -16  132.08   67.71
  -3   0 -16  144.15   70.14
 -11  -2  -3 4249.29  146.65
  11  -2   3 4242.30  161.19
  11   2   3 4482.41  164.08
 -11   2  -3 4446.81  104.08
  -1   0  18  -23.08   45.56
   1   0 -18   30.11   19.31
   1   0 -18   -9.48   74.19
  -1   0  18   22.06   18.40
 -14   0  1210836.57  169.48
  14   0 -1210466.12  314.21
   0  -3 -11  761.74   66.79
   0  -3  11  829.70   70.19
   0  -3  11  813.49   85.55
   0   3  11  876.12   94.53
   0   3  11  774.98  142.15
   0  -3 -11  897.86  107.18
   0   3 -11  804.42   82.40
   0   3 -11  896.17   71.81
   8   3  -9 2633.86  124.16
   8  -3  -9 2862.43  124.99
  -8  -3   9 2702.47  104.66
   8  -3  -9 2595.66  208.88
 -14  -1  10  -12.07   35.59
  14  -1 -10   37.56   22.07
 -14   1  10   -7.20   27.79
 -14  -1  10  -19.08   32.85
  14   1 -10   54.31   53.02
  -6   1  18  684.54   62.83
  -6  -1  18  702.08   76.24
  -6   1  18  751.83   57.98
  -6  -1  18  660.09   74.54
   6   1 -18  786.07   98.57
  13   1   2 2810.19  124.17
  13  -1   2 2617.33  143.63
 -13  -1  -2 2477.42  119.34
 -13   1  -2 2408.46  114.22
 -13  -1  -2 2565.88   99.27
   6   1  13  784.67   82.83
  -6  -1 -13  752.38   85.07
   6  -1  13  849.55   66.27
   6  -1  13  999.97  203.87
  -6  -1 -13  888.68   94.01
   4   2 -16  344.62   70.20
   4  -2 -16  351.93   57.19
  -4  -2  16  225.91   62.61
  -4   2  16  212.16   54.53
   4  -2 -16  240.33   93.28
   4   2 -16  302.31   62.40
  -4   2  16  295.46   45.48
  -6  -3  11 1508.89   95.02
  -6  -3  11 1407.51   78.18
   6  -3 -11 1504.47   97.12
   6  -3 -11 1301.69  167.81
   6   3 -11 1561.34  296.33
  -6   3  11 1505.88   87.62
  -6   3  11 1217.77  164.75
   7   1  12  192.91   69.64
   7  -1  12  165.74   54.15
   7  -1  12   27.82   55.64
  -7  -1 -12  132.28   54.97
  -7  -1 -12  175.90   63.10
  -6   3  -6  301.59   59.48
   6   3   6  171.97   48.33
  -6   3  -6  137.05   44.73
   6  -3   6  249.22   59.29
   6   3   6  178.02   68.98
   6  -3   6  246.21   43.73
  -5   2  16   22.76   38.50
   5  -2 -16   49.81   22.36
   5  -2 -16  148.37   93.77
   5   2 -16   89.94   55.68
   5   2 -16   20.40   45.87
  -5   2  16  114.04   47.21
  -2  -3 -10 8528.94  199.02
  -2  -3 -10 8415.52  212.63
  -2   3 -10 8340.38  174.58
   2   3  10 8141.57  228.45
   2  -3  10 8130.46  162.35
  -2   3 -10 8614.80  186.17
   2   3  10 8077.85  199.37
   2  -3  10 8129.29  201.29
   9  -2   7  671.54  206.39
   9   2   7  831.89   91.76
  -9   2  -7  741.05   48.56
  -9   2  -7  683.48   69.21
  -9  -2  -7  744.71   66.83
 -10   0  -9  -14.31   39.11
  10   0   9   -9.31   39.04
 -10   0  -9  -17.07   50.12
  -9  -3   7  550.57   64.50
  -9  -3   7  561.63   86.63
  -9   3   7  637.82   67.55
   9  -3  -7  622.21   74.82
   9   3  -7  544.12   75.90
  -9   3   7  563.22   98.57
  15   0  -6  415.38   75.22
 -15   0   6  142.55   35.35
 -15   0   6  269.27   44.27
  13   1 -13 2361.98  147.99
 -13  -1  13 2138.78  134.05
 -13   1  13 2326.25   94.98
  13  -1 -13 1833.05  185.43
 -13  -1  13 2235.81  103.32
 -15   0   736632.97  369.35
 -15   0   737177.19  267.31
  15   0  -737062.83  357.44
   3   1 -18 6937.36  171.75
  -3   1  18 6928.33  185.03
  -3   1  18 7210.80  166.18
   3  -1 -18 7089.59  259.69
   3   1 -18 7425.50  220.94
  -3   2  16  539.01   50.70
   3   2 -16  346.96   81.14
  -3   2  16  457.72   64.01
   3  -2 -16  541.07   76.26
   3  -2 -16  712.46  154.36
   3   2 -16  414.30   76.87
  -3  -2  16  634.28  100.17
   5  -1  14 3275.05  137.97
   5  -1  14 3528.89  117.39
   5   1  14 3525.25  140.40
  -5   1 -14 3341.45  143.33
  -5  -1 -14 3470.53  139.41
  -5  -1 -14 3300.49  150.70
 -15   0   5 2657.19   72.43
 -15   0   5 2918.38  113.70
  15   0  -5 2515.78  121.38
  -9   0  18   -9.28   37.78
  -9   0  18   14.20   39.42
   9   0 -18   48.06   90.95
  -8   1 -1112929.58  244.75
   8   1  1114029.05  244.46
   8  -1  1113737.39  199.72
  -8  -1 -1114120.02  252.77
  -8  -1 -1113762.20  254.63
   8  -1  1113741.77  293.61
  15   0  -8   72.85   24.56
 -15   0   8   67.01   29.02
 -15   0   8  160.97   39.72
   6  -2 -16 1306.83   71.15
  -6   2  16 1312.74   80.32
   6  -2 -16 1188.72  154.55
   6   2 -16 1362.42   99.41
  -6   2  16 1292.01   74.77
   6   2 -16 1324.90  101.87
  -7   1  1814036.97  193.84
   7   1 -1814186.40  297.05
   7  -1 -1814199.41  361.94
  -7  -1  1813454.95  214.23
  -7   1  1814158.47  208.36
  -7  -1  1814107.81  229.25
   9   3   0 2323.00   90.01
  -9   3   0 2411.44  118.86
  -9  -3   0 2192.30  112.84
   9  -3   0 2440.53  122.55
   9   3   0 2148.49  130.57
  -9   3   0 2377.33   97.45
  -6   2 -11   40.01   32.52
  -6   2 -11   49.29   55.24
   6  -2  11   74.47   63.14
   6  -2  11   61.44   31.78
  -6  -2 -11   88.41   62.79
  -6  -2 -11   90.70   53.52
 -14  -1   1 3228.59  126.98
  14   1  -1 3322.61  124.66
 -14   1   1 3337.04  134.57
 -14  -1   1 3303.59  102.40
  14  -1  -1 3239.95  151.30
   5  -2  12 7131.66  153.83
   5  -2  12 6876.63  194.38
  -5  -2 -12 6881.66  181.13
  -5  -2 -12 6830.96  194.73
  -5   2 -12 6856.30  186.50
  -5   2 -12 6897.07  142.15
  -3   3  12  302.54   68.49
   3   3 -12  165.22   84.16
  -3   3  12  254.24   47.63
   3  -3 -12  119.39   79.52
   3  -3 -12  196.21   59.33
  -3  -3  12  229.77   42.11
  -3  -3  12  240.92   61.89
  15   0  -4   21.52   47.45
 -15   0   4  -32.07   43.68
   4  -3 -12 1024.49  134.27
   4   3 -12 1219.64  243.72
  -4  -3  12  936.48   81.10
  -4  -3  12  999.13   72.29
  -4   3  12 1087.62   78.37
   4  -3 -12  955.39   87.79
  -4   3  12 1061.31   70.13
   8   3   3  591.23   54.93
  -8   3  -3  579.20   75.20
  -8  -3  -3  621.00  118.76
  -8   3  -3  613.35   64.68
 -11  -1  16 4554.78  129.72
  11  -1 -16 4858.28  268.68
  11   1 -16 4642.39  187.93
 -11   1  16 4642.53  106.36
 -11  -1  16 4438.87  128.25
  -7   2 -10  261.26   57.04
  -7  -2 -10  359.26   65.38
  -7  -2 -10  250.56   58.45
  -7   2 -10  316.22   58.83
   7   2  10  146.06   57.21
   7  -2  10  304.89   51.73
   7  -2  10  377.34   64.05
 -14   0  -1   -5.71   45.25
 -14   0  -1   32.01   47.91
  13  -2  -526670.69  331.17
 -13   2   525601.31  325.73
  13   2  -526221.53  269.89
 -13   2   526199.66  262.76
 -13  -2   525992.46  294.57
 -13  -2   525604.28  303.16
   2   2 -16  859.51   85.34
  -2   2  16  980.31   63.42
   2   2 -16  933.99   86.63
  -2   2  16  943.00   86.76
  -2  -2  16  883.79   79.45
   2  -2 -16  881.22  173.08
   2  -2 -16  861.86  130.08
 -13  -2   6  543.59   65.13
 -13  -2   6  619.45  114.80
 -13   2   6  652.62  164.93
 -13   2   6  685.76   65.26
  13   2  -6  762.77   69.93
  13  -2  -6  676.47   78.19
  -2   3  12  525.44   53.38
   2   3 -12  452.34   97.92
   2   3 -12  562.11   55.35
   2  -3 -12  580.97  115.20
   2  -3 -12  500.87   69.88
  -2  -3  12  524.53   66.66
  -2  -3  12  503.60   71.72
  -2   3  12  611.65   80.44
 -10  -2  14 7649.37  177.06
  10   2 -14 7745.39  211.76
  14  -1 -11 1744.59  181.65
 -14  -1  11 1582.68   87.22
 -14  -1  11 1646.38  152.73
 -14   1  11 1480.05  149.70
  -9  -3   8 4394.34  144.89
   9  -3  -8 4761.49  147.27
  -9  -3   8 4618.07  130.53
   9  -3  -8 4803.72  248.30
   9   3  -8 4593.88  144.99
  -9   3   8 4616.15  294.04
  12   2 -11  644.99   83.77
 -12  -2  11  659.71   80.43
 -12   2  11  658.03   72.94
  12  -2 -11  568.33   63.73
 -15   0   9 2463.03  137.89
 -15   0   9 2696.85  111.25
   7   3   5  151.96   34.91
  -7   3  -5  188.97   62.18
   7  -3   5    5.12   57.53
  -7  -3  -5  192.16   23.96
  -7   3  -5  138.50   65.40
  -5   0  19 1130.86  230.07
   5   0 -19 1351.24  156.05
  -5   0  19 1242.73   81.68
  12  -2   118672.04  314.88
 -12  -2  -118282.68  283.97
 -12   2  -117818.70  207.72
  12   2   119013.46  313.94
 -12   0  1637035.00  331.36
 -12   0  1636683.83  315.88
  12   0 -1637296.54  533.85
   2   1 -18   36.07   24.52
   2   1 -18   12.20   70.61
   2  -1 -18   86.44   85.83
   2  -1 -18  -20.49   29.47
  -2   1  18  -10.36   47.47
  -2   1  18   29.92   26.50
  12   1 -15 3488.31  158.64
 -12  -1  15 3944.45  151.09
 -12   1  15 3681.93  107.50
  12  -1 -15 3494.06  245.05
 -12  -1  15 3795.98  123.19
   4  -1  15 2305.03   98.67
   4   1  15 2352.75  112.70
  -4  -1 -15 2325.63  111.62
   4  -1  15 2260.22  118.85
  -4   1 -15 2401.14  137.21
  -4  -1 -15 2260.58  132.89
  -1  -3 -11 6309.18  204.54
  -1   3 -11 6323.99  155.82
  -1   3 -11 6427.05  170.78
   1   3  11 6275.71  176.77
   1  -3  11 6232.66  163.09
   1   3  11 6191.24  150.32
   1  -3  11 6390.50  181.78
  -1  -3 -11 6271.91  172.34
 -13  -2   4 2659.52  109.38
  13  -2  -4 2605.73  126.45
 -13   2   4 2548.96  106.67
  13   2  -4 2561.96   88.21
 -13   2   4 2502.82  120.82
 -13  -2   4 2566.37  117.50
 -12   0  -653452.59  483.52
  12   0   653370.24  392.07
 -12   0  -652153.11  452.83
  -7   0 -1325858.69  336.12
  -7   0 -1325758.83  359.45
   7   0  1325654.07  299.63
 -12   1  -5 7329.23  188.65
 -12  -1  -5 7394.27  163.53
 -12  -1  -5 7544.16  193.19
  12  -1   5 7423.86  221.56
  12   1   5 7369.47  183.69
   4   2  13 4561.60  157.91
   4  -2  13 4800.85  251.81
  -4   2 -13 4741.73  125.69
  -4   2 -13 4766.02  168.25
  -4  -2 -13 4312.24  168.56
  -4  -2 -13 4749.21  153.78
   4  -2  13 4690.95  136.96
  13   2  -7 7187.25  163.82
 -13   2   7 7334.14  143.71
 -13   2   7 7150.42  192.89
 -13  -2   7 7518.04  169.30
  13  -2  -7 7366.39  174.06
 -13  -2   7 7265.78  172.33
  -6   0  19  -42.10   33.18
   6   0 -19 -163.20   80.87
  -6   0  19   55.40   43.87
 -11   0  17  698.79   60.77
  11   0 -17  623.55  141.59
 -11   0  17  665.74   62.34
  -4   0  19   42.30   26.27
   4   0 -19   27.94   83.97
  -4   0  19   98.09   48.94
  -6   0 -1433894.82  406.39
  -6   0 -1435552.92  391.34
   6   0  1434360.86  347.25
  -5   3  12  924.65  134.35
  -5  -3  12 1032.03   84.79
   5  -3 -12 1054.50  147.39
   5  -3 -12 1090.86   89.51
  -5  -3  12 1058.95   68.65
  -5   3  12 1122.54   82.14
   8  -3 -1013652.73  372.84
  -8  -3  1014134.55  204.11
   8  -3 -1014261.51  234.36
   8   3 -1014093.99  238.53
   7  -3 -11 3844.61  131.90
  -7  -3  11 3607.77  112.85
   7   3 -11 3820.23  143.49
  -7   3  11 3890.98  126.31
   9  -1  10 9697.25  165.74
   9   1  10 9652.77  208.32
  -9   1 -10 9558.63  224.44
  -9  -1 -10 9547.49  226.99
   9  -1  10 9314.58  236.16
  -9  -1 -10 9481.71  201.57
 -11   2  1319474.57  242.71
 -11  -2  1319316.96  269.33
  11   2 -1319503.32  303.35
  -9  -2  15  980.56  161.00
   9  -2 -15  842.43  166.58
   9   2 -15  958.95  112.52
  -9   2  15 1053.60   78.94
  -1   2 -15    3.53   50.79
  -1  -2 -15   22.78   44.87
  -1  -2 -15  -17.87   66.41
   1  -2  15  -48.78   46.32
   1  -2  15  -13.06   45.90
   1   2  15   42.84   53.51
   1   2  15   30.19   23.53
  -1   2 -15  -40.71   46.40
  -7   2  16 4626.98  117.41
  -7   2  16 4960.63  129.25
   7   2 -16 4846.82  170.43
   7   2 -16 4705.67  149.27
   7  -2 -16 4938.36  245.32
  -7  -2  16 4803.99  157.69
   2   0  17   31.33   42.82
  -2   0 -17   11.98   31.90
 -15   0   315457.18  233.68
  15   0  -315270.28  275.12
 -14   0  13   77.41   46.36
   0   0 -18 4171.27  143.25
   0   0  18 4046.64  113.29
  11   1   7   87.31   53.35
 -11  -1  -7   22.08   63.42
 -11  -1  -7  166.81   65.19
 -11   1  -7  205.96   72.30
 -13   0  -4  -59.30   41.50
 -13   0  -4   -3.74   21.94
  13   0   4  -10.42   33.28
  -8   0 -12  105.60   48.22
   8   0  12   72.75   42.79
  -8   0 -12  266.68   91.08
 -10   1  17  406.58   63.68
  10   1 -17  501.70   98.79
  10  -1 -17  454.45  149.84
 -10  -1  17  393.73   91.76
 -10   1  17  410.29   65.09
  -8  -1  18 2177.62  254.56
  -8   1  18 2201.31   92.51
  -8  -1  18 2056.87  186.33
   8  -1 -18 2223.53  179.32
   8   1 -18 2133.01  154.80
  -8   1  18 2138.64   93.95
  -9   3  -1 5508.95  161.08
  -9   3  -1 5552.59  141.77
  -9  -3  -1 5643.90  175.37
   9  -3   1 5184.80  178.05
   9   3   1 5418.29  119.25
   9   3   1 5196.60  200.36
  -1   3  1228970.94  280.10
   1   3 -1228498.38  344.19
   1   3 -1228515.70  326.15
   1  -3 -1228341.48  431.38
  -1  -3  1227977.84  318.71
  -1  -3  1228304.44  318.83
  -1   3  1228517.94  335.31
   1  -3 -1229200.84  334.92
  13  -2  -3 1810.53  112.52
 -13   2   3 1739.00   72.80
 -13   2   3 1605.04  102.92
 -13  -2   3 1763.89  106.37
 -13  -2   3 1586.87  317.96
  -8  -2  -9  922.32   95.04
  -8  -2  -9  903.18   73.82
   8   2   9  883.51   97.22
   8  -2   9  759.26  196.79
  -8   2  -9  984.43  218.56
   8  -2   9  889.26   56.65
   1  -1  17 8886.22  186.87
   1  -1  17 8502.49  183.42
   1   1  17 9141.95  200.30
  -1  -1 -17 8921.18  184.57
  -1  -1 -17 8749.26  254.84
  -1   1 -17 8929.81  237.50
  -1   1 -17 9002.10  170.27
   1   1  17 8813.83  124.19
  -4  -3  -9 6612.30  182.16
   4  -3   9 6437.89  179.90
   4   3   9 6322.34  142.00
   4   3   9 6546.24  196.10
  -4   3  -9 6461.31  165.52
  -4   3  -9 6491.47  157.20
   4  -3   9 6312.03  137.26
 -13   2   8   59.61   37.86
  13   2  -8   52.78   42.39
  13  -2  -8  130.13   46.53
 -13  -2   8   80.30   46.44
 -13   2   8   14.09   41.20
 -13  -2   8   31.09   32.88
   5  -3   8 4662.69  116.85
  -5   3  -8 4625.69  139.79
   5   3   8 4653.04  127.21
  -5   3  -8 4632.88  223.72
   5   3   8 4654.55  180.56
   5  -3   8 4728.69  168.54
  -5  -3  -8 4874.38  164.07
  -7   0  19 3581.56  123.76
  -7   0  19 3754.02  157.08
   7   0 -19 3417.60  190.59
 -11  -2  -420053.30  301.63
  11   2   420513.32  336.59
  11  -2   421249.44  342.04
 -13   0  1522221.30  256.47
  13   0 -1524321.96  456.97
 -13   0  1522390.50  241.24
   5   0  15 4712.02  138.64
  -5   0 -15 4866.53  219.68
  -5   0 -15 4763.45  174.38
  11   0   8    4.52   36.05
 -11   0  -8    5.09   47.24
  10   2   6  655.60   75.16
 -10   2  -6  784.28   99.41
 -10  -2  -6  641.48   74.93
  15   0 -10  -36.23   85.27
 -15   0  10    5.57   19.32
 -13   1  -3  389.99   75.44
 -13  -1  -3  360.80   79.08
  13  -1   3  279.29   91.86
  13   1   3  392.98   68.59
 -13  -1  -3  244.46   40.38
  -3   0  19 3587.64  278.58
   3   0 -19 3676.02  193.11
  -3   0  19 3715.16  135.45
  14   1   0 1269.88   97.84
  14  -1   0 1330.59  109.10
 -14  -1   0 1118.18   89.77
 -14  -1   0 1320.67   77.27
 -14   1   0 1330.88   94.15
  -1   2  16  394.94   42.43
   1   2 -16  382.90   65.58
  -1   2  16  328.38   67.62
   1   2 -16  376.52   79.93
  -1  -2  16  409.37   60.76
  -1  -2  16  356.41   67.49
   1  -2 -16  388.87   62.62
   1  -2 -16  354.41   88.50
   3  -3  10   -1.89   33.73
   3   3  10   75.70   61.43
   3   3  10   35.47   28.57
  -3   3 -10    2.20   44.82
  -3  -3 -10   39.77   48.75
  -3  -3 -10   87.29   60.42
   3  -3  10   -3.79   51.30
  -3   3 -10   73.74   46.00
  10   3  -4 4004.17  127.67
 -10   3   4 4076.63  139.45
 -10  -3   4 4074.53  132.74
 -10  -3   4 3808.93  256.29
  10  -3  -4 3826.36  143.04
 -10   3   4 3818.30  250.40
   3  -2  14 8597.29  192.74
   3   2  14 8078.70  201.95
   3  -2  14 8303.83  199.82
  -3  -2 -14 8006.41  184.29
  -3  -2 -14 7943.31  220.55
  -3   2 -14 8158.20  202.88
  -3   2 -14 8389.58  166.84
  10   3  -5 4795.02  137.12
 -10   3   5 4972.76  262.37
 -10  -3   5 4703.48  143.20
  10  -3  -5 4771.05  160.79
 -10  -3   5 4846.96  153.85
 -10   3   5 4899.56  220.77
 -13  -1  14   30.74   24.60
 -13  -1  14   13.30   40.31
  13   1 -14   94.15   59.46
 -13   1  14   -3.39   37.07
  -9   3   911140.26  221.31
   9   3  -911289.85  211.03
   9  -3  -911221.69  365.98
  -9  -3   911241.40  187.08
  -9  -3   910467.95  207.23
   9  -3  -911764.25  220.46
   6  -3 -12  912.29   67.56
   6  -3 -12  898.92  142.04
  -6  -3  12  947.63   64.83
  -6  -3  12  959.46   86.44
  -6   3  12  966.97   71.54
  -6   3  12 1001.60   71.99
  -6   3  -7   -6.80   45.30
   6  -3   7  -20.24   59.90
   6  -3   7   26.70   14.27
  -6   3  -7   -6.97   40.17
   6   3   7   30.64   66.53
 -10   0  18 4307.13  144.83
  10   0 -18 4340.02  219.12
 -10   3   3  410.80   59.24
  10   3  -3  459.98   65.02
 -10  -3   3  443.37   91.90
  10  -3  -3  407.60   79.12
 -10  -3   3  502.23   81.79
 -10   3   3  496.21   55.20
   9   0  11 3059.99  110.67
  -9   0 -11 3137.46  160.20
  -9   0 -11 2923.11  135.46
  -3  -1 -16 6608.42  164.18
   3  -1  16 6629.16  180.08
   3  -1  16 6847.39  169.08
  -3   1 -16 6882.57  205.86
  -3  -1 -16 6684.10  219.01
 -13   2   2 4446.71  108.11
 -13  -2   2 4413.82  150.91
  13  -2  -2 4303.71  229.75
  13   2  -2 4222.05  173.67
  15   0  -2   97.03   59.75
 -15   0   2  142.60   43.91
  -1   1  18  139.54   54.93
  -1  -1  18  116.07   50.82
   1  -1 -18  162.55   89.77
   1   1 -18   90.48   76.96
   1   1 -18   93.23   54.24
  -1   1  18  178.36   36.04
   1  -1 -18  226.31   49.56
  14   1 -1225937.36  403.94
 -14   1  1228162.88  272.01
 -14  -1  1227646.23  356.04
  14  -1 -1228890.97  547.30
 -14  -1  1227705.18  288.46
 -10   3   613169.08  228.13
  10   3  -612716.14  388.08
 -10   3   613256.29  212.33
  10  -3  -613223.75  241.34
 -10  -3   613356.06  219.13
 -10  -3   612654.96  226.58
 -13  -2   937728.28  402.52
  13  -2  -937451.92  355.47
 -13   2   937989.58  449.43
  13   2  -938685.75  378.54
 -13   2   938971.84  328.81
  -8  -3  -4 7645.56  190.42
  -8   3  -4 7514.33  162.70
  -8   3  -4 7574.77  184.52
 -12   2  1215994.21  222.94
  12  -2 -1215914.60  214.43
  12   2 -1215393.16  352.66
 -12  -2  1215271.66  241.50
   8   2 -16 4662.37  145.32
  -8  -2  16 5292.70  157.92
  -8   2  16 5113.91  122.62
  -8   2  16 5045.13  125.48
   8  -2 -16 4875.02  241.36
  10   3  -2 2872.58   97.81
  10  -3  -2 2977.11  141.36
 -10  -3   2 2954.57  124.42
 -10   3   2 2847.25  121.12
 -10  -3   2 2790.63  191.32
 -10   3   2 3004.94  110.11
   0   3 -1226263.23  322.38
   0  -3 -1226316.73  401.78
   0  -3 -1226843.67  328.89
   0  -3  1225954.00  317.07
   0  -3  1226191.79  311.86
   0   3 -1226013.26  354.94
   0   3  1225518.27  330.29
   0   3  1226735.35  262.13
  10  -1   9   95.02   76.28
 -10  -1  -9   60.07   52.93
 -10   1  -9   91.26   65.90
  10  -1   9   50.79   34.58
  10   1   9  186.27   68.29
 -12   2  -215220.27  182.42
  12   2   215250.64  288.61
  12  -2   215443.93  287.98
 -12  -2  -215237.37  266.39
  -8   0  19   74.08   44.76
   8   0 -19  163.65   95.53
  -8   0  19   33.95   22.19
 -15  -1   6 1659.52  128.80
 -15  -1   6 1981.26  141.45
  15  -1  -6 1973.20  109.94
 -15  -1   6 1775.72  252.83
 -15   1   6 1940.12   95.29
 -15   1   6 1953.66   73.41
 -14   0  -2 3578.30  141.99
   4   0  16 8300.82  182.96
  -4   0 -16 8606.34  218.14
  -4   0 -16 8246.09  240.41
  15  -1  -7    8.87   45.30
 -15  -1   7    9.29   20.23
 -15   1   7    6.67   61.12
 -15  -1   7   30.49   33.19
 -15  -1   7   11.04   17.88
 -15   1   7   22.69   27.19
 -15  -1   7    6.16   24.32
  -2  -3 -11 5373.30  191.20
  -2  -3 -11 5365.21  175.64
   2  -3  11 5170.68  162.33
   2  -3  11 5358.09  142.02
  -2   3 -11 5403.28  147.99
   2   3  11 4950.73  161.33
   2   3  11 5065.00  216.34
  -2   3 -11 5201.07  147.28
  -9  -2  -8   51.33   39.47
   9   2   8   -3.36   57.33
  -9   2  -8   45.55   55.78
   9  -2   8   -7.65   34.21
  -2   0  19  207.60   72.40
   2   0 -19  315.10  125.12
  -2   0  19   28.24   26.92
 -15   0  11  124.85   26.61
  15   0 -11  180.22   95.90
  -9  -3  -2 3344.77  135.42
  -9   3  -2 3553.83  114.41
  -9   3  -2 3329.21  133.64
   9  -3   2 3278.60  141.73
   9   3   2 3318.88  172.21
   9   3   2 3261.27   92.27
 -15   1   5   61.82   49.30
 -15  -1   5   -0.77   30.16
 -15   1   5   79.25   26.21
 -15  -1   5   37.09   22.59
 -15  -1   5   54.25   28.92
  15  -1  -5  152.79   80.50
  -9  -1  18 3740.04  123.44
  -9   1  18 3794.32  115.75
   9   1 -18 3778.28  182.06
   9  -1 -18 3969.65  221.98
  -9  -1  18 3858.20  125.74
  -9   1  18 3747.18  113.30
 -10   3   7 3930.96  143.94
  10   3  -7 3864.49  189.39
 -10   3   7 4025.69  123.86
 -10  -3   7 3742.66  133.81
 -10  -3   7 3919.99  129.18
  10  -3  -7 4158.97  146.79
   0   4   017801.28  271.98
   0  -4   017823.67  248.12
   0  -4   017107.62  290.38
 -15   1   8 1421.10  228.67
 -15  -1   8 1288.38  198.67
 -15  -1   8 1280.78  195.28
  15  -1  -8 1409.28   82.17
 -15   1   8 1312.73   79.11
  -8  -3  11 1142.39  197.61
   8   3 -11 1460.97  111.47
   8  -3 -11 1139.11  157.83
   8  -3 -11 1486.88   90.14
  -7   3  -617667.57  263.83
   7  -3   618799.33  318.52
  -7  -3  -616967.84  277.05
  -7   3  -617387.57  336.51
   0  -4   1 3442.05  150.97
   0   4   1 3364.91  131.20
   0   4  -1 3270.32  123.24
   0  -4  -1 3258.02  138.19
   0  -4  -1 3353.73  116.93
   0  -4   1 3218.51  111.39
  -1   4   0  376.74   84.07
  -1  -4   0  347.85   82.58
   1  -4   0  290.49   46.59
   1   4   0  337.36   67.87
  -1  -4   0  263.40   61.38
   1  -4   0  311.55   77.88
   1   4  -1 1232.58  145.43
  -1   4   1 1247.24   98.65
   1  -4  -1 1092.96   96.48
  -1  -4   1 1047.88  201.66
   1  -4  -1 1145.88  203.87
  -1  -4   1 1286.35  103.04
 -10   3   1 2154.43   92.93
 -10  -3   1 2119.27  396.30
  10   3  -1 2035.14   87.07
  10  -3  -1 2279.02  373.09
 -10  -3   1 2148.88  114.42
 -10   3   1 1890.98  188.15
 -13  -2   1 3814.51  143.39
  13   2  -1 3895.38  155.51
  13  -2  -1 3981.51  164.87
 -13   2   1 3918.42  102.87
 -14   0  14 1872.61   87.80
 -15   1   4 8058.09  125.73
 -15  -1   4 7818.09  171.34
  15  -1  -4 8185.49  204.01
  15   1  -4 7595.59  180.79
 -15   1   4 7820.91  304.77
 -15  -1   4 7640.71  143.85
  -3   3  13  336.37   54.15
  -3  -3  13  350.31   67.80
  -3  -3  13  397.77   60.30
   3  -3 -13  343.02   63.71
   3  -3 -13  325.72  119.60
   3   3 -13  344.00   52.31
  -3   3  13  394.90   56.35
   3   3 -13  325.22   71.84
 -10   0 -1020777.05  312.50
 -10   0 -1021455.67  562.45
  10   0  1021396.21  270.02
  -7   3  12  167.88   47.02
   7  -3 -12  208.67   57.55
   7  -3 -12  109.54  101.22
   7   3 -12  277.09   57.81
   0  -2  16 2472.52  103.49
   0   2  16 2713.03   80.70
   0  -2 -16 2390.39  151.15
   0   2  16 2566.58  116.92
   0   2 -16 2626.58  129.54
   0  -2  16 2655.11  110.31
   0  -2 -16 2680.74  115.98
   0   2 -16 2549.37  114.06
   4   3 -13 1769.76  116.07
   4  -3 -13 1815.86  157.71
  -4   3  13 1703.63   92.39
  -4   3  13 1872.82  116.04
  -4  -3  13 1856.82  116.11
  -4  -3  13 1764.44   83.10
   4  -3 -13 1935.49   99.88
  13  -2 -10 2921.84  112.53
  13   2 -10 2878.85  129.43
 -13   2  10 3197.21  119.32
 -13  -2  10 3004.06  118.73
   1   0  18  -14.43   43.72
  -1   0 -18  -34.12   35.77
   1   0  18   -6.02   24.26
  10  -2 -15 1149.35  175.88
  10   2 -15  856.53   87.11
 -10  -2  15  964.55   82.44
  -2   2 -1511354.34  198.56
  -2  -2 -1511544.86  220.24
   2   2  1511731.81  233.92
   2  -2  1511353.92  218.56
   2  -2  1511936.78  203.48
  -2  -2 -1511656.32  265.04
  -2   2 -1511428.00  231.58
   1   4   1 5531.18  157.05
  -1   4  -1 5513.20  161.32
  -1  -4  -1 5345.48  177.87
   1  -4   1 5407.94  180.62
  -1  -4  -1 5399.42  150.47
   1  -4   1 5207.21  227.94
 -14  -1  -1 1281.97  201.26
 -14  -1  -1 1116.43  217.27
  14   1   1 1216.32   87.57
  14  -1   1 1326.72  115.18
 -14   1  -1 1284.46  100.43
 -15   0   1 1677.00  239.51
  15   0  -1 1704.25  122.65
  -1  -4   2  180.95   29.98
   1   4  -2   84.10   48.37
  -1   4   2  183.52   65.83
  -1  -4   2   38.32   33.56
 -11  -2  14 2092.24  115.29
 -11   2  14 2081.62  133.53
  11   2 -14 1897.00  282.57
   0   4  -2 2728.27  127.15
   0  -4   2 2615.54  129.95
   0  -4   2 2739.94  262.87
   0   4   2 2931.81  127.86
   9  -3 -10  192.69   63.53
  -9  -3  10   99.55   30.63
   9  -3 -10  297.86  115.72
   9   3 -10  101.73   51.45
  -9   3  10  105.02   44.63
  -9  -3  10  153.99   56.93
   5  -2 -17  262.14   45.13
  -5   2  17  310.28   56.37
   5   2 -17  119.02   53.79
   5   2 -17  234.44   91.27
  -5   2  17  403.30   55.62
   5  -2 -17  308.79  114.23
  -4   2  17  353.68   68.37
  -4  -2  17  486.03   73.46
   4  -2 -17  340.21   63.02
   4  -2 -17  291.94  108.77
   4   2 -17  419.08   72.62
   4   2 -17  409.21   74.74
  -4   2  17  456.69   57.77
  15  -1  -9  608.12   65.82
  15   1  -9  647.55   90.23
 -15   1   9  634.71  129.57
 -15   1   9  650.97   58.82
 -15  -1   9  618.05   85.86
 -15  -1   9  560.69   56.96
   5   1 -19 4730.43  189.83
   5   1 -19 4691.03  167.90
  -5   1  19 4755.37  115.89
  -5  -1  19 4753.55  150.27
  -5   1  19 4707.05  135.48
  12   1 -1614009.84  302.85
 -12   1  1614304.56  209.72
 -12  -1  1614136.87  220.16
 -12  -1  1614237.98  221.97
  12  -1 -1615549.27  416.89
 -12  -1  -6 1040.50  104.05
  12   1   6 1002.34   84.91
 -12  -1  -6 1032.07  136.55
 -12   1  -6 1168.98  277.17
   2  -4  -1  484.17   84.42
  -2   4   1  473.30   85.04
  -2  -4   1  378.53   61.88
   2   4  -1  517.30  100.28
  -2  -4   1  487.37   86.21
   7   1  13 3572.96  140.69
   7  -1  13 3522.87  152.32
  -7  -1 -13 3657.64  149.82
  -7  -1 -13 3546.83  141.65
   7  -1  13 3548.13  194.06
  -6   1  19 1153.81  167.09
   6   1 -19 1334.66  118.95
  -6   1  19 1304.40   84.61
  -6  -1  19 1397.44  105.99
  -6  -1  19 1287.83   90.76
   2  -3 -13 6459.49  168.26
  -2  -3  13 5937.71  155.39
  -2  -3  13 6203.06  167.05
   2   3 -13 6180.09  145.44
  -2   3  13 6449.33  140.07
   2  -3 -13 6195.48  223.09
  -2   3  13 6170.94  170.63
   2   3 -13 6065.80  173.48
 -11   1  17  193.07   34.87
 -11  -1  17  197.05   55.32
  11  -1 -17  167.55  121.90
  11   1 -17  114.86   75.64
 -11  -1  17  255.53   61.35
  10  -3  -8 1358.05  175.86
 -10  -3   8 1562.86   93.06
  10  -3  -8 1590.41  104.01
 -10  -3   8 1512.65   99.85
 -10   3   8 1661.08  280.76
  10   3  -8 1476.96  100.14
   2   4   0 4139.99  132.62
   2  -4   0 4143.51  118.68
  -2  -4   0 3681.70  269.21
   2  -4   0 4260.71  165.99
  -2  -4   0 4414.09  166.47
   5   3 -13   22.66   61.02
   5  -3 -13  110.92   46.62
   5  -3 -13  321.45  151.65
  -5   3  13   99.33   39.34
  -5   3  13  103.84   40.92
  -5  -3  13  167.62   54.25
  -5  -3  13  153.34   52.75
   4   1 -19 5860.82  208.80
   4   1 -19 5722.17  166.94
  -4  -1  19 5720.42  156.06
  -4   1  19 5762.34  152.78
  -4   1  19 5872.69  125.38
  -6  -1 -1410801.34  227.81
   6  -1  1411159.29  246.47
   6   1  1411343.77  227.15
  -6  -1 -1410901.98  237.25
   6  -1  1411025.43  191.77
  13   0   510428.27  233.86
 -13   0  -511403.17  216.56
 -13   0  -512017.51  481.67
  12   0 -17  616.19  165.38
 -12   0  17  683.90   70.19
 -12   0  17  433.32   71.04
  -2  -4   2 5422.60  179.93
  -2   4   2 5156.07  151.77
   2   4  -2 5098.42  201.32
  -2  -4   2 5024.60  162.81
   6   2 -17  254.52   66.98
   6   2 -17  323.90   70.29
  -6  -2  17  383.39   68.01
  -6   2  17  257.05   50.84
  -6   2  17  327.49   49.94
   6  -2 -17  288.51  105.85
  -1  -4  -2   89.73   59.16
   1  -4   2  124.37   63.93
   1  -4   2  147.24   53.08
   1   4   2   -1.70   47.43
   2  -1  17 2576.04  121.09
   2  -1  17 2297.43  119.61
  -2   1 -17 2454.10   95.53
  -2   1 -17 2399.62  208.06
  -2  -1 -17 2241.37  148.50
  -2  -1 -17 2482.99  115.87
  -3   2  1716946.68  205.60
   3   2 -1716913.69  270.70
  -3   2  1716498.57  248.47
   3  -2 -1716198.10  354.19
   3   2 -1716870.87  281.60
  -3  -2  1716468.56  293.18
   3  -2 -1716905.45  231.52
 -12   0  -7    0.99   49.10
 -12   0  -7  -64.71   55.30
  12   0   7  -57.70   39.39
 -11  -2  -5  398.59   89.41
  11   2   5  606.14  108.67
   6  -2  1210763.97  241.78
  -6  -2 -1211147.84  236.36
  -6   2 -1210870.43  173.83
  -6  -2 -1210840.54  226.83
  -6   2 -1211281.30  243.06
   6  -2  1211316.45  188.39
  15   1  -3  520.97   68.46
  15  -1  -3  436.26   65.03
 -15  -1   3  509.97   85.19
 -15  -1   3  533.52   57.94
 -15   1   3  491.27   73.19
  -9   0  19 4375.00  148.96
   9   0 -19 4267.32  223.98
  -9   0  19 4210.21  128.96
 -14  -1  1323761.40  275.94
  14  -1 -1322897.08  497.28
  14   1 -1325444.44  417.41
 -14   1  1323454.80  294.38
 -14  -1  1323087.91  466.58
   0   1 -18 7287.77  163.78
   0  -1  18 7386.34  178.59
   0   1  18 7452.94  185.24
   0  -1 -18 7693.15  264.36
   0   1 -18 6872.33  203.15
 -13   1  -4   65.34   55.14
 -13  -1  -4   51.83   66.35
  13  -1   4   47.02   76.97
  13   1   4  159.58   77.01
 -13  -1  -4   58.91   43.52
  -1   3 -12 1469.75  254.00
  -1   3 -12 1564.45  101.43
   1   3  12 1672.74   75.26
   1   3  12 1591.29  104.47
   1  -3  12 1556.04   91.08
  -1  -3 -12 1739.12  113.09
  -1  -3 -12 1555.15  124.34
   1  -3  12 1690.10  100.08
  -1  -4   3 1459.47  104.80
  -1  -4   3 1506.21   93.31
  -1   4   3 1482.84  108.80
  -1   4   3 1541.11  105.05
   1   4  -3 1493.40  212.97
   8  -1  12 1729.45  196.36
  -8  -1 -12 2043.35  123.35
   8   1  12 1979.82  115.84
   8  -1  12 1885.94   85.93
  -8   1 -12 1640.62  308.73
  -8  -1 -12 1907.58  394.74
   3   0  1714229.96  239.73
  -3   0 -1714370.45  237.45
  -3   0 -1713823.02  281.56
 -15   0  12   65.08   30.66
  15   0 -12  109.58   96.71
   2   4   1 9026.29  202.00
   2  -4   1 9099.80  224.72
  -2  -4  -1 9440.55  221.75
  -2  -4  -1 8889.33  336.83
   2  -4   1 8913.15  166.74
   0   4   3 6364.17  156.46
   0   4   3 6104.94  399.18
   0  -4   3 6489.00  155.08
   0  -4   3 6602.93  188.95
  10  -3   0 1801.67  118.25
 -10  -3   0 1661.14  290.06
 -10   3   0 1696.15  111.58
 -10   3   0 1789.72   93.62
  10   3   0 1731.16   78.38
  10   3   0 1643.90  142.02
   7  -2  11 8396.13  156.42
   7  -2  11 8129.14  222.27
  -7  -2 -11 8380.85  206.74
  -7   2 -11 8321.08  254.98
  -7  -2 -11 8085.19  190.97
   7   2  11 8127.65  210.98
  -1   0  1911042.60  210.81
   1   0 -1911521.73  284.14
  -1   0  1911257.09  318.06
   5  -2  13 1146.50   99.08
   5  -2  13 1314.39  112.00
  -5   2 -13 1233.16  240.75
  -5  -2 -13 1403.27  119.27
  -5  -2 -13 1273.65  103.68
  -5   2 -13 1083.02  165.17
  -9   2  16  202.08   55.13
   9  -2 -16  184.48  127.19
  -9  -2  16  193.45   71.19
  13   0 -16  -49.69   96.02
 -13   0  16  -55.87   66.66
 -13   0  16   -2.29   22.92
  -5   3  -9  879.58  143.10
  -5   3  -9 1082.32   89.52
   5  -3   9 1031.66   68.38
   5  -3   9  995.92   99.49
  -5  -3  -9  914.59   83.49
   5   3   9 1068.95  121.92
  -2   4   3 5840.23  168.14
  -2  -4   3 5711.32  154.67
  -2  -4   3 5983.64  177.07
   2   4  -3 6002.07  162.88
  -2   4   3 6032.07  165.95
   2  -4  -3 5532.32  182.01
  -7  -1  19    1.46   17.58
  -7  -1  19   12.09   51.41
   7  -1 -19   66.97  106.94
   7   1 -19   70.26   73.63
  -7   1  19   65.41   34.74
  -7   1  19    1.25   40.24
 -13  -1  15 2202.47  102.82
  13   1 -15 2314.44  153.87
 -13   1  15 2206.41   89.71
 -13  -1  15 2308.79  129.84
  -5  -1 -15 2648.81  131.27
  -5  -1 -15 2520.84  132.43
   5  -1  15 2619.03  112.35
   5   1  15 2717.36  153.52
  -5   1 -15 2425.65  136.49
   5  -1  15 2567.93  403.05
 -11   0  18   10.21   37.02
  11   0 -18   42.84   88.04
  11  -1   8 9394.90  349.19
  11   1   810433.51  216.08
 -11   1  -8 9934.66  221.40
 -11  -1  -810262.33  207.96
  11  -1   810090.34  165.05
  -9   3  -3 7336.65  160.11
  -9   3  -3 7446.37  188.60
  -9  -3  -3 7136.69  188.63
   9   3   3 6973.48  229.20
   4   3  10 5141.56  183.74
   4   3  10 4687.83  191.04
  -4   3 -10 4934.36  166.43
  -4   3 -10 5007.15  147.51
  -4  -3 -10 4745.97  157.18
  -4  -3 -10 4986.24  163.38
   4  -3  10 4978.19  172.17
   4  -3  10 4965.40  128.53
 -15  -1  10 5729.04  135.88
 -15  -1  10 6013.14  252.93
 -15   1  10 6237.47  130.53
 -15   1  10 6010.84  172.55
  15   1 -10 5805.06  206.01
  -8   3  -510209.45  186.88
  -8   3  -510167.02  265.00
  -8  -3  -5 9937.55  226.54
   8  -3   510343.47  236.29
  10   2   7  546.87  104.21
  10  -2   7  369.87   66.87
 -10  -2  -7  455.83   95.61
 -10   2  -7  435.00   82.97
   3   1 -19  644.59   81.79
  -3   1  19  521.88  100.22
   3   1 -19  686.12  116.35
  -3   1  19  557.99   70.79
   3  -1 -19  553.47  145.82
  12   2 -13 3404.64  141.25
 -12  -2  13 3679.12  141.54
 -12   2  13 3456.97  292.35
  12  -2   325641.17  383.00
  12   2   324739.25  359.34
 -12  -2  -324782.90  345.19
 -13   2   027539.89  251.64
 -13  -2   028688.24  353.89
  13  -2   027640.58  378.17
  -1   3  1317513.97  215.65
   1   3 -1317387.05  252.26
  -1   3  1317353.84  268.81
  -1  -3  1317070.00  260.08
  -1  -3  1317461.48  270.57
   1  -3 -1317616.38  268.99
   1  -3 -1317451.52  350.69
   1   3 -1317218.59  271.74
  -3  -4   1   62.33   62.47
   3  -4  -1   32.26   23.57
  -3  -4   1   31.32   18.24
   3   4  -1   -8.15   43.65
  -3   4   1   29.27   31.32
  -6   3  1311446.17  184.13
  -6  -3  1311603.22  219.72
   6  -3 -1312036.01  213.10
   6  -3 -1312390.54  359.27
  -6   3  1311770.92  198.82
  -6   3  -8 8369.19  176.19
   6  -3   8 8242.27  148.54
  -6   3  -8 8393.56  192.34
   6  -3   8 8273.18  221.63
  -6  -3  -8 7968.79  203.13
   6   3   8 8141.06  225.22
   1   4   3 6693.72  192.17
   1  -4   3 6928.99  155.75
   1  -4   3 6808.74  197.30
   1   4   3 6819.92  166.92
  -3   4   2 1221.51   94.14
  -3  -4   2 1255.08  287.95
  -3  -4   2 1285.59  104.58
   3   4  -2 1251.13  256.81
 -13   2  11 1590.74  109.32
  13   2 -11 1751.29  105.69
  13  -2 -11 1627.99   86.98
 -13  -2  11 1540.05   91.68
   7   2 -17 1152.75  109.32
  -7   2  17 1299.55   74.80
  -7   2  17 1219.21   76.88
  -7  -2  17 1334.35  191.81
   7  -2 -17 1143.10  148.02
  -2  -4  -2 1561.19  117.16
   2  -4   2 1548.50  116.06
   2   4   2 1420.33   96.65
   2   4   2 1279.87  100.71
   2  -4   2 1446.54   81.73
 -14   0  -3  301.91   74.22
  14   0   3  248.60   53.95
 -14   0  -3  118.70   56.53
   2   2 -17 1335.38   98.68
   2  -2 -17 1423.34  174.03
   2  -2 -17 1269.83   86.83
  -2   2  17 1297.93   96.89
  -2   2  17 1217.02  152.24
  -2  -2  17 1359.69   95.70
   2   2 -17 1364.68   92.66
 -10   1  18 1715.97  214.84
  10   1 -18 1742.85  148.44
  10  -1 -18 1816.59  198.88
 -10  -1  18 1654.73  271.60
 -10   1  18 1677.80  175.12
   3  -4   017410.33  269.70
  -3   4   017781.14  221.25
  -3  -4   018470.85  302.22
   3   4   017709.38  258.92
  -3  -4   017448.14  330.41
   8  -2  10 9075.41  436.65
   8   2  10 9732.66  239.18
   8  -2  10 9858.84  163.15
  -8  -2 -10 9611.31  226.47
  -8  -2 -10 9638.02  206.16
  -8   2 -10 9557.51  224.63
   1   4  -4 8633.96  197.78
  -1   4   4 8514.85  260.08
  -1  -4   4 8890.04  228.39
  -1  -4   4 8186.87  176.61
  -1   4   4 8151.11  203.15
   1  -4  -4 8261.53  206.91
  -9   1 -11 4902.40  184.70
   9  -1  11 4654.40  199.45
   9   1  11 4865.14  161.23
   9  -1  11 4925.18  127.60
  -9  -1 -11 4966.95  164.62
  -9  -1 -11 4882.52  187.78
  -4   2 -14 5328.25  179.00
  -4  -2 -14 5322.99  191.13
  -4  -2 -14 5462.45  169.96
   4  -2  14 5377.88  174.75
   4  -2  14 5560.83  147.63
   4   2  14 5148.43  169.06
  -4   2 -14 5386.61  137.22
 -10  -3   9 6847.77  186.24
 -10  -3   9 6591.85  149.63
  10  -3  -9 6617.61  322.01
  10   3  -9 6957.23  182.77
  10  -3  -9 6869.41  173.70
 -10   3   9 7019.32  186.51
  -3  -3 -11 3276.07  149.43
   3   3  11 3281.03  155.49
  -3   3 -11 3222.95  128.74
  -3   3 -11 3482.16  133.16
   3  -3  11 3154.33  132.66
   3   3  11 3306.99  109.79
   3  -3  11 3021.58  478.65
  -3  -3 -11 3536.10  140.75
 -15   0   0   29.56   45.46
  15   0   0    5.94   58.75
 -15  -1   2 3264.94  105.35
 -15   1   2 3618.07  143.01
 -15  -1   2 3226.03  263.51
  15  -1  -2 3488.92  155.69
  15   1  -2 3173.14  122.49
   3  -4  -3 4927.10  205.63
   3   4  -3 5168.83  154.47
  -3   4   3 4963.82  149.31
  -3  -4   3 5380.96  157.28
  -3   4   3 4821.79  154.42
   3  -4  -3 5174.30  170.88
  -3  -4   3 5069.47  162.29
   2  -4  -4  620.60   97.40
  -2  -4   4  913.50  175.06
  -2  -4   4  791.23   81.91
   2   4  -4  678.81   87.57
  -2   4   4  763.31   82.95
   0   4   412309.84  233.02
   0  -4   411900.09  205.93
   0  -4   411857.03  239.43
   0   4   411897.14  251.98
  11   0   9 1312.21   81.81
 -11   0  -9 1373.05  102.99
   8  -3 -12  797.31   82.40
  -8   3  12  785.48   81.70
   8   3 -12  590.12   88.71
  -7   0 -14  -55.24   65.24
   7   0  14  -39.83   43.97
  -7   0 -14  -97.60  106.23
  -9  -3  11 1769.40  116.75
   9  -3 -11 1660.87   97.62
   9  -3 -11 1737.35  192.77
   9   3 -11 1835.13  118.97
   3  -4   1 2523.85  130.84
  -3  -4  -1 2523.20  129.43
  -3   4  -1 2630.75   93.84
  -3   4  -1 2521.58  129.79
   3   4   1 2607.37  110.39
  -3  -4  -1 2533.07  114.96
   3  -4   1 2154.08  213.53
   1   2  16 6518.05  114.57
  -1   2 -16 6568.01  163.98
   1  -2  16 6771.08  165.90
  -1  -2 -16 6550.00  170.29
   1  -2  16 6751.66  170.90
   1   2  16 6741.53  191.40
  -1  -2 -16 6156.29  211.15
   8  -1 -19   79.02  110.19
  -8  -1  19  139.28   51.57
  -8   1  19   89.03   37.91
  -8   1  19   60.24   40.68
  -8  -1  19   51.47   34.92
   8   1 -19   21.60   69.97
  14  -1   2 2807.35  149.81
 -14  -1  -2 2456.40  149.28
  14   1   2 2555.74  124.87
 -14  -1  -2 2609.21  104.22
 -14   1  -2 2821.06  129.07
   5   0 -20  -71.41   91.24
  -5   0  20   28.10   20.56
  -5   0  20  -44.48   45.21
   4   1  16 3763.91  153.72
   4  -1  16 3629.94  123.12
  -4  -1 -16 3560.49  139.10
  -4  -1 -16 3433.10  163.27
  -4   1 -16 3476.33  392.93
   4  -1  16 3588.15  151.14
 -10  -3  -1 4248.04  149.53
  10  -3   1 4139.72  177.44
  10   3   1 4056.98  223.05
 -10   3  -1 4229.13  144.77
 -10   3  -1 4376.40  128.90
  -6   0  20 1213.18  101.14
   6   0 -20 1123.55  168.67
  -6   0  20 1219.44  117.48
  -8   0 -13  -17.49   66.21
  -8   0 -13   37.26   22.44
   8   0  13   -3.36   42.05
   7  -3   7 8044.98  214.40
  -7   3  -7 8028.81  188.93
  -7   3  -7 7990.19  165.51
 -16   0   7  117.04   36.46
 -16   0   7  219.50   45.70
  16   0  -7  300.29   59.42
 -14   0  15   -5.09   35.43
  14   0 -15   88.63   91.52
  -2   1  1911774.61  167.52
   2   1 -1911993.13  230.34
  -2   1  1911671.73  223.62
   2  -1 -1911593.63  308.56
   2   1 -1912268.39  287.46
  -6   0 -15  -22.23   73.54
   6   0  15  -51.42   44.76
 -15  -1  11  428.88   96.26
  15   1 -11  615.81  108.08
  15  -1 -11  385.51  162.93
 -15  -1  11  446.51   57.89
 -15   1  11  451.48   62.06
 -16   0   6 7191.21  209.34
  16   0  -6 7780.32  203.11
  14  -2  -6 9458.60  203.02
 -14  -2   6 9346.93  199.66
 -14   2   6 9682.15  579.51
  14   2  -6 9564.34  176.62
 -14   2   6 9283.71  166.11
 -14  -2   6 9638.12  187.34
  -3   4   461824.75  510.46
  -3   4   463797.90  515.39
   3   4  -462833.96  503.22
   3  -4  -460110.86  640.87
  -3  -4   462571.14  524.59
   3  -4  -459716.81  647.01
  -3  -4   460565.39  474.61
  -2  -4  -3 7533.28  200.19
  -2   4  -3 7161.09  264.40
   2   4   3 7509.12  172.21
   2   4   3 7343.50  210.21
   2  -4   3 7211.18  158.06
   2  -4   3 7149.00  195.14
 -14  -2   5  257.11   59.62
  14  -2  -5  412.33   74.87
 -14  -2   5  329.11   70.00
 -14   2   5  364.98   58.18
  14   2  -5  406.85   57.84
 -14   2   5  280.51   71.68
  16   0  -813561.77  222.69
 -16   0   813410.92  173.01
 -16   0   813378.76  455.64
   1   4   4 5749.37  181.87
  -1   4  -4 5878.62  165.55
   1  -4   4 5805.29  175.06
   1  -4   4 5910.84  145.41
   1   4   4 5974.27  151.54
   4   0 -20 2925.71  201.30
  -4   0  20 2636.83  122.97
  -4   0  20 2759.52  190.69
  11   3  -5 1741.71   92.18
 -11  -3   5 1729.82   96.26
 -11  -3   5 1609.42  253.58
 -11   3   5 1624.76  342.15
  11  -3  -5 1741.85  119.18
 -11   3   5 1736.40   89.51
 -14   2   7 8489.05  200.47
 -14  -2   7 8129.95  230.03
  14  -2  -7 8708.13  199.39
 -14   2   7 8631.23  178.32
  14   2  -7 8427.44  176.79
 -14  -2   7 8475.20  172.82
 -11  -3   4 6062.70  177.12
  11   3  -4 6265.50  150.79
 -11  -3   4 6128.60  247.62
 -11   3   4 6392.25  148.52
  11  -3  -4 6114.78  175.07
 -11   3   4 6060.70  171.96
  15   0 -1326505.52  499.26
 -15   0  1325982.67  271.08
   0   3 -13 1176.34   86.23
   0   3  13 1317.24   90.87
   0  -3 -13 1157.00  123.84
   0  -3  13 1354.70  108.86
   0  -3  13 1188.79   92.56
   0   3  13 1187.85   95.81
   0   3 -13  934.47  104.25
 -10   0  19  -26.42   40.24
  10   0 -19   60.17   95.39
 -10   0  19    8.33   39.44
  16   0  -5    8.31   49.90
 -16   0   5   47.55   61.94
   7   3 -13  288.30   82.16
   7  -3 -13  159.23   64.82
   7  -3 -13   68.96  102.04
   4   4  -2 6932.28  178.86
  -4   4   2 7116.62  156.90
   4  -4  -2 7069.26  194.30
  -4  -4   2 7166.17  205.91
  -4  -4   2 6902.78  218.09
  -1   4   5 7215.80  168.28
   1  -4  -5 7225.15  206.21
  -1   4   5 7001.38  190.57
  -1  -4   5 7202.17  169.14
  -1  -4   5 7356.84  190.48
  -7   0  20    6.84   45.62
   7   0 -20    1.25   89.01
  -7   0  20  -25.28   37.91
  -9   2  -919931.54  306.82
   9   2   919809.61  312.85
  -9  -2  -920308.54  276.13
   9  -2   920204.40  341.04
  -8   2  17  624.30   73.50
  -8  -2  17  625.83   89.44
   8  -2 -17  599.94  130.10
   8   2 -17  657.74   90.11
  -8   2  17  579.52   60.80
   8   2 -17  637.34   87.63
  -4  -4   1  939.82  105.80
  -4   4   1  732.78  152.00
   4   4  -1  888.27   93.18
  -4  -4   1  800.48  180.47
  -2   3 -12 2030.88  332.17
   2   3  12 1771.34  111.72
  -2  -3 -12 1787.54  136.24
   2   3  12 1781.36  114.36
   2  -3  12 1831.74   92.29
   2  -3  12 1857.47  106.73
  -2  -3 -12 1836.10  110.33
  -2   3 -12 1837.57  106.39
  11   3  -6  586.37  168.52
 -11  -3   6  629.14   73.73
 -11  -3   6  612.83  120.76
 -11   3   6  685.97   89.69
  11  -3  -6  691.25   92.89
 -11   3   6  656.49   69.84
  -2   4   5  130.50   69.57
  -2  -4   5  127.45   46.01
  -2  -4   5  162.22   52.72
  -2   4   5   80.26   54.15
   2  -4  -5  111.58   62.39
   2   4  -5   48.45   55.71
   2   0  18  616.62   79.51
  -2   0 -18  605.46  124.64
 -14  -1  14 5916.93  161.35
 -14   1  14 6102.14  145.57
  14   1 -14 6023.25  219.63
  14  -1 -14 5873.57  302.40
 -14  -1  14 6065.59  158.90
  -3   4  -2 2502.31  184.69
  -3   4  -2 2609.50  123.87
   3   4   2 2599.59  145.27
   3  -4   2 2453.02  147.76
   3  -4   2 2633.57  135.87
  -3  -4  -2 2720.56  135.20
 -14   2   430729.92  276.82
 -14  -2   428972.73  343.71
  14  -2  -430550.58  375.30
 -14  -2   430305.24  342.87
 -14   2   429813.48  369.43
   1   2 -17 3508.91  134.28
  -1   2  17 3197.10  163.99
   1  -2 -17 3272.82  120.73
  -1   2  17 3368.37  129.13
  -1  -2  17 3420.20  134.59
   1  -2 -17 3343.30  183.58
   1   2 -17 3637.34  153.31
  11   3  -3 3783.08  118.16
 -11  -3   3 3773.27  131.18
 -11  -3   3 3824.49  143.50
 -11   3   3 3871.20  124.38
 -11   3   3 3778.87  142.28
  11  -3  -3 3785.99  160.37
 -13  -2  -1   63.31   60.41
 -13   2  -1   83.73   37.60
  13  -2   1   -8.90   67.17
   0   0 -19   11.79   16.73
   0   0  19   47.21   25.41
 -11  -2  1517387.17  268.33
  11   2 -1517930.46  326.88
  -3  -2 -15  236.83   69.56
  -3   2 -15   77.26   61.56
  -3  -2 -15  306.17   49.95
   3  -2  15  134.31   61.20
   3   2  15  269.24   82.06
  -3   2 -15  289.61   65.63
  -9   0 -12   20.39   35.22
   9   0  12    2.26   41.92
  -9   0 -12   48.97   67.24
  10  -1  10 5505.66  141.32
  10   1  10 5398.85  167.11
 -10   1 -10 5233.71  236.78
  10  -1  10 5076.38  359.90
 -10  -1 -10 5290.07  186.74
 -10  -1 -10 5213.56  164.08
   4   4  -3  177.37   53.57
  -4  -4   3  161.71   61.31
  -4  -4   3  169.16   46.35
   4  -4  -3  120.88   62.21
   4  -4  -3   32.55   77.71
   1  -1  18  114.96   64.90
  -1  -1 -18  159.67   85.70
   1   1  18   58.17   55.68
   1  -1  18  105.53   53.65
  -1  -1 -18  124.43   60.37
  -1   1 -18   47.25   42.22
  -1   1 -18  127.84  103.85
 -16   0   9   -6.38   35.04
 -16   0   9  -15.90   27.12
 -14  -2   8 9685.26  202.67
  14  -2  -8 9622.70  206.40
 -14   2   8 9657.26  267.49
 -14   2   8 9706.07  235.47
  14   2  -8 9794.48  194.22
  -5   0 -16   49.68   55.26
   5   0  16  154.88   54.64
  -5   0 -16  136.87   99.56
  15   1  -1 4387.30  147.87
  15  -1  -1 4474.40  174.44
 -15  -1   1 4042.82  388.29
 -15  -1   1 4179.31  118.42
 -15   1   1 4367.60  157.89
   0  -4   5  128.88   55.61
   0   4   5  142.38   58.21
   0  -4  -5   82.30   60.23
   0  -4   5  123.41   61.56
  -4  -4   0 1451.07  112.80
  -4   4   0 1442.92   98.90
   4   4   0 1385.98   85.02
  -4  -4   0 1342.82  288.35
  -4   4   0 1106.40  206.79
   9   3   4    2.72   73.28
  -9  -3  -4    0.49   63.88
  -9   3  -4   54.78   52.20
  -9   3  -4    9.50   40.15
 -13  -2  12  700.90   83.19
 -13   2  12  612.41   68.58
  10  -3 -1026639.09  535.65
  10  -3 -1025514.30  314.64
 -10  -3  1025607.89  329.95
  10   3 -1026302.63  334.72
 -10   3  1025769.01  297.22
  10   2 -16 5476.88  181.78
 -10   2  16 5593.63  143.34
 -10  -2  16 5540.52  161.39
 -16   0   4 9900.69  201.02
  16   0  -4 9644.94  228.54
  -3   4   5 7358.46  180.90
  -3  -4   5 7117.91  169.54
  -3  -4   5 7364.67  197.34
   3  -4  -5 7633.36  209.69
   3  -4  -5 6803.40  244.69
  -3   4   5 7344.20  174.69
   3   4  -5 7560.36  189.95
   3   0 -20   43.83   89.84
  -3   0  20   -2.55   49.25
  -3   0  20  -26.17   32.67
 -11  -3   7 7502.55  172.07
 -11  -3   7 7855.52  200.59
  11   3  -7 7394.46  170.08
  11  -3  -7 7291.45  181.48
 -11   3   7 7411.99  188.24
 -11   3   7 7470.68  347.43
  -4   3  14 1011.43   83.18
   4  -3 -14  958.82  105.77
   4  -3 -14  996.95  162.14
  -4   3  14  973.82  164.24
  -4  -3  14 1036.88  126.07
   4   3 -14  970.49  100.41
  -3   3  14  737.52   78.99
  -3   3  14  795.54   88.46
   3  -3 -14  663.27  124.22
   3  -3 -14  615.38   73.88
  -3  -3  14  761.35   74.59
   3   3 -14  850.87  129.98
  -3  -3  14  772.47   86.15
 -11  -3   2  272.41   54.87
 -11  -3   2  215.34   52.39
  11   3  -2  171.26   57.34
  11  -3  -2  283.49   54.06
 -11   3   2  278.86   82.09
 -11   3   2  292.03   58.50
   4  -4  -4  133.29  118.27
  -4  -4   4  203.61   87.52
   4  -4  -4   45.72   57.58
  -4  -4   4  101.75   52.38
  -4   4   4   46.65   31.27
   4   4  -4  148.42   74.05
  11   2   6   14.29   65.27
 -11  -2  -6   14.81   70.93
  13  -1   5 5725.03  209.05
 -13  -1  -5 5826.95  153.18
  13   1   5 5434.89  244.10
 -13  -1  -5 5462.07  183.08
 -13   1  -5 5559.93  172.26
 -12  -1  17  416.43   78.49
  12   1 -17  499.40  103.95
  12  -1 -17  557.14  205.95
 -12  -1  17  386.11   59.69
 -12   1  17  430.00   65.68
 -14  -2   3  852.41   83.80
  14   2  -3 1037.80  112.19
 -14   2   3 1032.38  100.21
 -14   2   3  892.99   65.34
  12   2 -1416296.23  296.60
 -12   2  1416761.61  239.13
 -12  -2  1416354.82  259.36
 -12  -1  -7   83.94   71.55
 -12  -1  -7   39.53   26.21
 -12   1  -7    7.70   59.88
  12   1   7  -34.24   52.78
  13   0   6  -11.09   37.20
 -13   0  -6  -18.31   55.98
 -13   0  -6  -35.68   48.73
 -12  -2  -4 9923.68  238.82
  12  -2   4 9847.13  248.97
  12   2   4 9780.73  240.81
  15   0   1 3228.19  153.05
 -15   0  -1 3142.33  121.73
  -9  -1  19  630.12  129.68
  -9   1  19  552.44   57.38
  -9   1  19  579.40   63.21
   9   1 -19  621.10  122.13
   9  -1 -19  725.26  163.04
  -9  -1  19  635.49   86.37
  -8  -3  -6 7278.32  197.32
  -8   3  -6 7178.59  188.90
  -8   3  -6 7562.51  167.88
   8  -3   6 7546.59  225.87
  -2   4  -412438.84  239.11
   2  -4   412296.31  262.39
   2  -4   412085.55  196.79
   2   4   411701.74  258.58
  -5   3  14 2507.24   98.67
  -5   3  14 2430.07  101.32
   5  -3 -14 2380.37  177.77
   5  -3 -14 2708.69  116.60
   5   3 -14 2460.79  139.61
  -5  -3  14 2390.84  117.50
   8   0 -2018169.49  391.46
  -8   0  2018141.86  242.87
  -8   0  2018056.39  257.33
  -4  -4  -113598.23  366.37
  -4   4  -114372.21  247.82
  -4   4  -114154.36  231.25
   4  -4   113768.42  264.81
  -4  -4  -114404.36  263.93
   4   4   114229.47  229.10
  -3  -1 -17  255.14   71.24
   3  -1  17  157.58   49.38
   3  -1  17  175.56   64.28
  -3  -1 -17  353.01  112.26
  -3   1 -17  136.13   77.09
 -14   2   9 3668.00  166.53
 -14  -2   9 3932.73  136.14
  14  -2  -9 3761.70  126.72
 -14   2   9 3856.82  149.45
  14   2  -9 3619.98  136.14
 -10   3  -2 1468.47   86.00
 -10  -3  -2 1375.76  110.97
 -10   3  -2 1418.64  117.91
  10  -3   2 1419.70  102.29
  10   3   2 1352.06  134.07
 -15  -1  1224593.67  279.49
  15  -1 -1225051.96  533.96
 -15   1  1225309.08  260.41
 -15  -1  1224266.25  331.36
  16   0 -10 8679.88  314.77
 -16   0  10 8241.37  145.53
   1   1 -1923783.08  383.85
   1   1 -1923604.34  310.43
  -1   1  1923299.13  225.51
  -1   1  1923013.95  307.64
  -1  -1  1923513.97  305.75
   1  -1 -1923062.84  272.95
   1  -1 -1922985.50  402.19
  -3   4  -3  154.91   56.57
  -3   4  -3  150.03   46.77
  -3  -4  -3   81.08   65.64
   3  -4   3  178.74   65.99
   3  -4   3  146.11   41.56
   3   4   3   41.29   58.53
  13   1 -16  657.68  121.42
 -13   1  16  549.60   64.99
 -13  -1  16  563.39   89.41
 -13  -1  16  562.66   66.91
  13  -1 -16  449.88  174.13
  -1  -4  -5 6018.71  186.63
   1   4   5 5978.05  188.78
   1  -4   5 5934.23  147.21
   1  -4   5 6348.54  193.15
  -1   4  -5 6168.12  179.07
   1   4   5 6093.81  151.40
  -2   3  1420242.39  245.44
   2  -3 -1419951.09  283.52
   2  -3 -1419007.60  378.49
  -2   3  1419690.09  442.99
  -2  -3  1419792.35  283.70
   2   3 -1419912.03  266.22
  -2  -3  1420317.48  277.90
   2   3 -1419694.97  475.69
 -13   0  17146715.0  685.76
 -13   0  17144696.9  701.80
  13   0 -17147343.6 1096.96
 -12   0  18 8173.41  165.43
 -12   0  18 7602.45  163.86
  12   0 -18 7881.40  279.49
 -11  -1  18  -27.78   43.29
 -11  -1  18   45.18   44.68
 -11   1  18   -8.81   37.93
  11   1 -18  -14.73   73.16
  11  -1 -18  -35.76  118.80
  -2   4   6 4524.80  153.32
  -2   4   6 4957.45  155.42
   2   4  -6 4859.35  161.97
   2  -4  -6 5058.76  178.37
  -2  -4   6 4842.35  161.20
 -10   0 -11  -49.82   65.38
  10   0  11    3.83   42.65
 -10   0 -11  -93.97   68.67
  11   3  -8 9380.52  208.60
 -11  -3   8 9035.67  202.44
 -11  -3   8 9114.31  200.60
  11  -3  -8 9559.97  209.35
 -11   3   8 9530.30  189.48
 -11   3   8 9167.50  207.27
 -12   0  -8  748.69  124.31
  12   0   8  771.58   78.61
  -1   4   6 1142.72  101.01
   1  -4  -6 1128.98  105.98
  -1   4   6 1172.55  108.30
  -1  -4   6 1046.31   89.04
  -1  -4   6 1103.99   85.57
 -14   0  -412745.18  261.64
 -14   0  -412437.33  231.58
 -16   0   3  420.73   79.41
  16   0  -3  102.20   62.86
   9   3 -12  241.67   68.75
   9  -3 -12  181.56   58.02
  -9  -3  12  383.37   97.00
   4   4  -5 5151.27  172.66
  -4   4   5 5553.63  169.30
  -4  -4   5 5033.49  157.13
   4  -4  -5 5405.77  188.04
  -4  -4   5 5261.97  171.55
   4  -4  -5 4382.98  210.97
  -5  -3 -10  629.24   86.36
   5  -3  10  495.55   54.14
   5   3  10  386.37   75.52
  -5   3 -10  561.11   75.23
  -5   3 -10  547.08   66.64
   5  -3  10  446.88   93.99
   4   0  17   83.45   54.80
  -4   0 -17   15.48   73.36
  -4   0 -17   43.72   31.20
  11   3  -114740.13  314.43
 -11  -3   116037.26  273.98
  11  -3  -115672.66  282.43
 -11   3   116251.05  231.42
 -11   3   116017.94  278.93
   1  -3  13 1829.75   95.90
   1   3  13 1710.62  129.57
  -1   3 -13 1845.39  113.64
  -1  -3 -13 1707.28  104.66
   1   3  13 1805.71   83.44
  -1   3 -13 1640.03  127.58
  -1  -3 -13 1896.37  150.69
   1  -3  13 1861.46  124.92
  10  -2   837654.61  592.50
  10   2   837431.50  435.38
 -10   2  -837422.63  418.76
  -6   3  14 8553.09  180.14
   6  -3 -14 8569.99  188.42
  -6   3  14 7993.19  164.41
   6  -3 -14 8138.84  304.75
  -6  -3  14 8222.96  202.44
 -14  -2   2  314.50   75.16
  14  -2  -2  420.85   81.46
 -14   2   2  379.49   46.27
 -14   2   2  296.42   64.94
  14   2  -2  437.68   70.55
   8  -3 -13  425.17   63.75
   8  -3 -13  481.18  120.54
  -8   3  13  523.48   74.17
   8   3 -13  512.23  107.67
  -5   4   2 3736.31  245.86
   5  -4  -2 4159.88  159.65
  -5  -4   2 3915.55  143.61
  -5  -4   2 4277.07  160.58
  -5   4   2 4226.10  151.90
   5   4  -2 4225.74  141.13
 -14  -1  -3  556.11   91.44
 -14  -1  -3  511.93   61.30
 -14   1  -3  493.95   87.14
  14  -1   3  532.48   92.71
  14   1   3  542.18   73.91
  -6   3  -9  912.12   73.78
  -6   3  -9  803.62   93.38
   6  -3   9  927.49  126.79
   6   3   9  723.50  106.30
  -6  -3  -9  895.20  135.72
   6  -3   9  831.99   59.40
  -5   2  18  190.05   55.80
  -5   2  18   84.13   30.71
   5   2 -18  195.00   94.11
   5   2 -18   81.49   60.60
   5  -2 -18  254.50  148.77
  -3  -4   6  -45.94   52.78
   3   4  -6   -1.63   55.91
  -3   4   6   45.91   56.60
  -3   4   6   16.67   42.67
  -3  -4   6   39.39   48.49
   3  -4  -6   24.18   59.47
  -9  -2  17 6973.29  179.54
  -9   2  17 7227.02  162.78
   9  -2 -17 7400.22  334.42
  -4   3 -1126533.39  314.02
  -4   3 -1126306.20  328.74
  -4  -3 -1126072.21  346.91
  -4  -3 -1126800.22  357.33
   4  -3  1126266.92  358.87
   4  -3  1126187.14  282.09
   4   3  1126780.57  381.05
  -2   0  20  188.14   53.46
   2   0 -20  127.87   88.17
  -2   0  20  196.10   29.17
  -5  -4   3  278.23   78.60
  -5   4   3  155.30   44.91
   5   4  -3  241.03   68.52
   5  -4  -3  186.54   39.88
 -15   0  14   47.75   36.83
   4   4   2  119.35   69.25
  -4   4  -2   46.30   38.09
   4  -4   2   28.61   63.83
   4   4   2   25.88   41.64
  -4   4  -2   -8.13   59.58
  -4  -4  -2  119.62   92.17
   4  -2 -18    4.80  108.61
  -4   2  18    3.90   32.07
   4   2 -18   29.13   60.96
   4   2 -18  -32.90   56.86
  -4  -2  18   32.24   20.86
  -4   2  18   47.36   44.95
   5  -4  -1  931.70  100.54
  -5   4   1  916.16   89.49
  -5   4   1  688.98  158.80
  -5  -4   1  954.16  194.92
  -5  -4   1  955.01   99.00
   5   4  -1  894.61   80.65
   0   4   6  379.65   70.62
   0  -4   6  382.28   60.57
   0   4   6  387.16   81.96
   0   4  -6  332.08   83.40
   0  -4   6  248.56   60.24
   0  -4  -6  488.99   98.85
   0   2 -1713878.03  267.64
   0  -2 -1713981.81  316.41
   0  -2  1714256.69  243.82
   0  -2  1714094.18  230.68
   0  -2 -1714237.07  240.29
   0   2  1714244.56  258.84
   0   2 -1713878.42  229.09
   0   2  1714389.60  176.11
   2   2  1613552.26  252.82
  -2  -2 -1614129.01  313.48
  -2  -2 -1614088.93  247.15
  -2   2 -1613900.45  270.12
   2  -2  1614035.48  227.72
  -2   2 -1613499.52  222.71
   2  -2  1613695.17  241.81
 -15  -1   0 2061.87  331.25
  15  -1   0 2010.74  130.51
 -15  -1   0 1858.53   91.31
  15   1   0 1907.07  112.41
 -15   1   0 1914.77  117.00
  11  -1   9 2685.85   92.13
  11  -1   9 2623.52  188.67
 -11  -1  -9 2483.43  197.56
 -11   1  -9 2743.49  139.27
  11   1   9 2598.86  116.62
 -14  -2  1012582.72  226.49
  14   2 -1013013.48  237.30
 -14   2  1013100.66  201.82
  14  -2 -1013162.09  226.26
  -6   2  18 1323.80  168.75
   6   2 -18 1515.62  115.37
   6   2 -18 1251.49  114.65
   6  -2 -18 1449.05  175.94
  -6  -2  18 1266.39   96.29
  -6   2  18 1314.24   84.26
 -13  -2  -2 7482.39  209.44
  13  -2   2 7653.31  234.15
  13   2   2 7312.80  215.25
   6  -2  13 6168.09  150.18
   6  -2  13 5854.86  189.71
  -6  -2 -13 6127.96  185.57
  -6  -2 -13 5877.97  182.44
  -6   2 -13 6168.86  195.36
  16   0 -11   76.20   91.73
 -16   0  11  -16.42   30.78
   7  -2  1215727.94  217.55
   7  -2  1215097.04  287.67
  -7   2 -1215432.68  275.95
  -7  -2 -1215084.87  262.78
  -7  -2 -1215613.84  287.02
   7   2  1215360.58  276.15
 -10  -3  11  991.58   95.66
  10  -3 -11  866.52  146.25
  10   3 -11  989.40   98.40
 -10   3  11 1139.32   95.28
  10  -3 -11 1115.29   92.52
  -1   3  14  237.73   42.59
  -1   3  14   59.26   58.52
   1  -3 -14  186.85   70.73
   1  -3 -14  179.02   88.48
   1   3 -14  111.79   72.05
  -1  -3  14  200.17   52.99
  -1  -3  14  165.43   68.46
   1   3 -14  130.81   83.68
  -7  -1 -14 8103.71  216.63
   7  -1  14 7858.51  171.92
   7   1  14 8197.89  212.74
  -7  -1 -14 7603.99  302.65
   7  -1  14 7933.04  225.41
   5  -4  -4  140.37  133.07
   5   4  -4  183.04   67.49
  -5  -4   4  105.81   57.51
   5  -4  -4   61.11   64.84
  -5  -4   4  124.42   54.25
  14   0 -16 1023.51  148.74
 -14   0  16  930.57   87.79
  11   0 -19 1479.16  150.24
 -11   0  19 1249.48  173.90
  -5   4   014527.81  229.50
  -5  -4   014603.64  347.50
   5   4   014985.30  238.33
  -5  -4   015479.29  281.39
  -5   4   014398.33  242.36
   9   0 -20   38.98   98.25
  -9   0  20  -22.92   42.47
  -9   0  20  -22.22   41.99
  -5   1  20 7485.83  148.13
   5   1 -20 7396.62  206.68
   5   1 -20 7525.26  234.75
  -5  -1  20 7242.33  178.87
  -5   1  20 7423.23  175.90
 -13   2  13 8068.96  237.53
  13   2 -13 7663.15  280.57
 -13  -2  13 7701.81  185.70
   2  -4   5 1263.04  109.40
   2  -4   5 1066.33   77.15
  -2   4  -5 1223.95  165.93
   2   4   5 1072.74  100.46
   2   4   5 1047.44  171.82
  -6   1  2012294.80  188.22
  -6   1  2012456.64  216.37
  -6  -1  2012618.47  234.36
   6   1 -2012625.24  300.64
   8  -1  1315022.43  224.67
  -8  -1 -1314347.99  262.68
  -8  -1 -1314903.58  280.71
   8  -1  1314982.83  307.42
   8   1  1314528.96  252.79
  -3  -2  18 2944.60  131.36
  -3   2  18 2952.63  127.20
   3  -2 -18 3023.68  117.62
   3  -2 -18 2897.28  200.37
   3   2 -18 2963.42  142.89
   3   2 -18 2875.28  134.38
  -3   2  18 2940.76   95.02
   7  -3   8 1018.18  116.09
  -7   3  -8 1001.15   84.59
  -7   3  -8  884.22   86.83
   3  -4   4 1690.68  118.59
   3  -4   4 1640.05   85.21
   3   4   4 1675.61  129.85
   3   4   4 1744.03   95.94
  -3   4  -4 1961.75  130.38
  -3   4  -4 1651.28   83.05
 -16  -1   7 1598.55  274.94
  16  -1  -7 1763.20  209.66
 -16  -1   7 1668.21  229.12
 -16   1   7 1869.06  336.50
 -16   1   7 1987.15   76.08
 -11  -3   940668.68  417.63
  11   3  -941564.50  408.54
 -11   3   940800.55  368.30
  11  -3  -941800.21  407.07
  11  -3  -940478.93  672.31
 -14  -1  15 4082.90  133.51
  14   1 -15 3940.36  187.84
 -14  -1  15 3850.76  189.35
 -14   1  15 4014.57  127.27
   6  -1  15 4980.33  175.69
  -6  -1 -15 5196.86  171.29
  -6  -1 -15 5205.83  195.96
   6   1  15 5231.49  171.15
   6  -1  15 5027.70  142.26
  -3  -3 -1214127.69  265.93
  -3   3 -1213645.07  293.31
  -3   3 -1214029.46  237.20
  -3  -3 -1213440.50  274.06
   3  -3  1213635.07  264.11
   3  -3  1214009.34  221.40
   3   3  1214184.63  275.73
 -16   1   6  309.06   45.86
 -16  -1   6  277.81   42.27
 -16  -1   6  217.93   37.22
  16  -1  -6  281.36   76.56
 -16   1   6  397.07   61.25
   5  -2  14  982.09   99.83
  -5  -2 -14 1058.79   97.43
  -5  -2 -14  945.48  103.26
   5  -2  14 1130.68   76.66
  -5   2 -14 1198.86  110.67
   4  -4  -619066.89  340.04
  -4  -4   618770.38  282.66
  -4  -4   619972.99  302.06
   4  -4  -618215.15  393.97
  -4   4   619585.63  278.36
   4   4  -619864.01  300.84
 -16   0   224862.62  308.06
  16   0  -224800.76  363.83
  -1   0 -19 1987.72  136.62
   1   0  19 2002.70  107.95
   8  -2  11  874.89  106.62
   8   2  11  997.48  107.33
  -8  -2 -11  913.90  161.91
  -8   2 -11 1069.06  185.22
  -8  -2 -11  826.16  106.24
   8  -2  11  965.25  156.49
 -16  -1   8 4204.10  112.98
 -16   1   8 4422.32  110.67
 -16   1   8 4461.78  151.76
  16  -1  -8 4608.25  150.04
 -16  -1   8 4063.13  212.67
  -9   3  -5  -10.08   52.01
  -9  -3  -5   39.90   65.67
  -9   3  -5   33.54   42.36
   9   3   5  105.06   75.47
   4   1 -20 3048.57  142.57
  -4   1  20 2900.19  103.49
   4   1 -20 3024.51  164.72
  -4  -1  20 3002.13  198.63
  -4   1  20 2904.43  118.56
 -11  -3   0 6565.30  190.16
  11   3   0 6108.78  226.82
 -11   3   0 6152.19  149.95
  11  -3   0 6121.60  192.97
 -11   3   0 5725.62  344.17
 -15   1  13  311.03   57.29
  15   1 -13  216.75   92.36
  15  -1 -13  340.65  170.02
 -15  -1  13  331.46   58.90
 -15  -1  13  205.62   49.90
   7   2 -18  984.37  104.10
   7  -2 -18  953.28  172.04
  -7  -2  18  946.46   92.71
  -7   2  18 1013.48  167.47
   7   2 -18  922.90  105.03
  -7   2  18  979.59   74.29
  -1   4  -6 6238.84  175.80
   1  -4   6 6674.09  158.26
   1  -4   6 6593.62  203.39
  -1  -4  -6 6739.75  197.22
   1   4   6 6570.59  200.02
   1   4   6 6747.94  168.40
 -10   1  19   10.22   32.08
 -10  -1  19   43.55   46.86
 -10   1  19   65.45   41.01
  10   1 -19   46.67   74.81
  10  -1 -19   63.88  114.29
  16  -1  -516506.23  284.18
 -16  -1   515677.00  462.14
 -16   1   515896.18  269.72
  16   1  -515654.36  256.29
  10   3   3   71.55   77.97
  10  -3   3    6.34   66.57
 -10  -3  -3  -13.73   61.02
 -10   3  -3  184.30   61.18
 -10   3  -3   45.91   53.15
   5  -4  -5 5815.49  198.27
   5  -4  -5 5473.09  235.53
  -5  -4   5 5906.61  171.03
  -5  -4   5 5795.55  173.12
   5   4  -5 5635.86  162.38
   7  -3 -14 4582.22  248.94
  -7   3  14 4806.46  139.62
   7  -3 -14 4689.45  141.87
 -14  -2   1 3518.71  143.49
 -14   2   1 3531.19  159.37
  14   2  -1 3929.13  171.71
  14  -2  -1 3586.21  158.95
 -14   2   1 3469.30   96.28
   7  -1 -20 9549.62  328.91
  -7  -1  20 9241.22  198.29
  -7   1  20 9344.42  186.47
  -7  -1  20 9239.67  192.39
   7   1 -20 9426.19  266.75
  -7   1  20 9190.99  167.85
  -2   4   7 1065.50  102.00
  -2  -4   7  802.93   85.94
  -2   4   7  962.31   86.10
  -2  -4   7  914.83   85.55
   2  -4  -7  902.29   99.88
   4   4   3 1634.38  101.89
  -4   4  -3 1680.17  326.99
   4  -4   3 1661.14  120.50
   4   4   3 1594.98  136.50
  -4  -4  -3 1730.98  132.61
  -4   4  -3 1568.19   81.17
   2  -1  1816004.38  269.74
   2  -1  1815988.21  254.09
  -2  -1 -1815890.84  253.90
  -2  -1 -1816008.23  323.69
  -2   1 -1815586.57  302.44
 -11   0 -10  167.03   66.24
  11   0  10  225.61   67.90
 -11   0 -10  155.14   61.52
 -15   0  -2   10.10   20.70
  -5   4  -1  108.66   78.62
   5   4   1   53.75   43.48
  -5   4  -1    5.64   40.12
  -5  -4  -1   38.81   62.32
  -1  -4   7 2181.68  122.19
  -1   4   7 2225.10  127.28
  -1  -4   7 2204.56  108.46
  -1   4   7 2278.44  105.06
   1  -4  -7 2266.53  128.69
   0   1  19 1500.73   65.88
   0   1  19 1585.69  119.50
   0   1 -19 1475.16  130.34
   0  -1 -19 1379.82  151.13
   0  -1 -19 1448.82   91.85
   0  -1  19 1560.69  110.69
   0   1 -19 1456.81   87.34
  -9  -1 -12  220.08   73.85
  -9  -1 -12  144.47   70.42
   9  -1  12  201.79   90.18
   9   1  12  412.82  100.66
   9  -1  12  313.43   62.12
  -9   1 -12  176.79   75.55
  11   2 -16 1489.24  192.50
 -11  -2  16 1283.61   99.53
 -16  -1   9 7943.71  166.60
 -16   1   9 8269.88  150.81
 -16  -1   9 7826.09  161.69
 -16   1   9 8818.35  352.00
  -3   4   7 1144.41   96.42
  -3  -4   7 1011.51   97.04
   3  -4  -7 1045.96  104.81
   3  -4  -7  893.23  132.58
  -3  -4   7 1051.93  123.37
  -3   4   7 1107.15   90.91
   3   4  -7 1111.99  100.75
  -5  -1 -1613259.09  253.54
   5  -1  1613602.24  273.44
   5  -1  1613528.13  227.98
   5   1  1613886.87  256.72
  -5   1 -1612957.97  280.38
  -5  -1 -1613290.92  288.91
   3   0  18   45.56   53.67
  -3   0 -18   34.36   77.65
  -3   0 -18   20.79   27.89
  14  -2 -11 3807.77  275.45
 -14  -2  11 3484.72  132.60
 -14   2  11 3610.51  250.77
  14   2 -11 3525.42  143.06
  -2   2  18 1462.04   99.70
  -2  -2  18 1505.74  105.90
   2  -2 -18 1531.89   95.63
   2  -2 -18 1749.93  190.11
   2   2 -18 1514.83  106.91
   2   2 -18 1445.28   95.77
  -2   2  18 1537.57   74.71
 -12   2  15 9676.97  194.32
  12   2 -15 9554.18  237.71
 -12  -2  15 9627.69  201.45
  -4   2 -15 5752.24  190.09
  -4  -2 -15 5530.36  196.17
  -4   2 -15 5658.44  146.68
   4  -2  15 5355.03  174.84
   4  -2  15 5721.18  154.69
   4   2  15 5750.52  187.75
  -4  -2 -15 5587.58  176.17
 -16   0  1215188.80  204.67
  16   0 -1215790.26  401.37
 -16   1   4  150.48   79.82
  16   1  -4  169.61   47.47
  16  -1  -4   43.88   59.25
 -16  -1   4   37.52   55.99
  -1   0  20  -54.56   54.35
   1   0 -20  234.28   92.76
  -1   0  20   35.37   29.61
   3  -1 -20  372.98  136.97
   3   1 -20  471.85  121.12
   3   1 -20  401.43   90.16
  -3   1  20  421.39   55.99
  -3   1  20  183.65   59.48
 -12  -2  -5 2329.01  119.32
  12  -2   5 2555.43  154.32
  12   2   5 2704.27  161.23
   0   3  1473502.64  585.26
   0  -3 -1472663.52  562.36
   0  -3 -1471257.62  686.09
   0   3  1473045.37  434.02
   0  -3  1472096.31  543.13
   0  -3  1471688.35  542.42
   0   3 -1471720.19  525.59
   0   3 -1473799.44  568.85
  -8   3  -7   40.21   47.30
  -8   3  -7   31.82   55.69
   8  -3   7   28.23   37.29
   0  -4   7 3482.34  143.93
   0  -4  -7 3547.67  149.44
   0   4  -7 3538.87  142.56
   0  -4   7 3458.46  127.03
   0   4   7 3473.84  126.08
   0   4   7 3508.84  152.80
  -9   2 -10  273.08   87.44
  -9  -2 -10  297.50   63.91
  -9  -2 -10  323.91   72.59
   9  -2  10   86.77  114.34
   9   2  10  214.22   68.66
  -2  -3 -13 3753.22  164.03
  -2   3 -13 3475.02  140.77
   2  -3  13 3398.61  136.39
   2  -3  13 3680.80  132.32
   2   3  13 3704.15  167.62
  -2  -3 -13 3720.83  163.46
   2   3  13 3701.37   98.84
  -2   3 -13 3531.34  193.40
  13  -1   6 1290.53  411.73
 -13  -1  -6 1313.04  336.65
 -13  -1  -6 1220.47  176.21
  13   1   6 1344.96  104.12
 -13   1  -6 1457.96  112.87
  15  -1   1 4918.34  205.77
 -15   1  -1 4818.96  169.62
 -15  -1  -1 4689.51  157.28
 -15  -1  -1 4741.49  390.08
  15   1   1 5036.17  160.31
  11   2   7 9333.61  242.87
 -11  -2  -7 8935.16  232.59
 -11  -3  10  563.34   85.47
  11   3 -10  552.51   82.77
  11  -3 -10  884.78  222.78
  11  -3 -10  575.14   72.84
 -11   3  10  673.62  113.37
  -5  -4   6 4265.99  151.96
  -5   4   6 4386.48  144.21
   5  -4  -6 4672.80  177.79
  -5  -4   6 4506.77  168.82
   5  -4  -6 4289.70  226.42
   5   4  -6 4366.33  150.33
  -8   1  20 1920.36   97.49
  -8  -1  20 1953.17  109.69
   8  -1 -20 1899.29  186.63
  -8  -1  20 1934.75  132.28
  -8   1  20 1771.82  309.17
   8   1 -20 1877.04  158.41
   6  -4  -3 6737.72  203.08
  -6  -4   3 6211.04  400.88
   6   4  -3 6692.21  184.79
  -6   4   3 6915.86  302.66
  -6  -4   3 7179.15  189.43
  -6   4   3 6786.35  172.31
  -6   4   2 3828.89  224.59
  -6   4   2 3873.54  307.08
   6   4  -2 3963.70  135.78
  -6  -4   2 3591.27  258.29
  -6  -4   2 3900.75  158.43
   6  -4  -2 3906.92  169.60
   9   3 -13   63.22   62.57
   9  -3 -13   -0.71   43.79
  -9  -3  13   49.94   58.14
  -9   3  13  -54.49   45.18
 -10  -2  17 5511.03  173.07
 -10   2  17 5630.65  147.96
   4  -4  -7   11.48   60.00
  -4  -4   7  -29.14   52.69
  -4  -4   7   24.20   50.83
   4   4  -7    5.77   61.25
  -4   4   7   34.56   54.74
  -8  -2  18 2191.81  114.91
  -8   2  18 2225.36  212.74
   8   2 -18 2171.71  123.21
  -8   2  18 1991.97  160.51
   8  -2 -18 2149.13  202.43
   8   2 -18 2286.34  143.62
 -16   1  1013464.91  253.01
 -16  -1  1013484.44  215.96
 -16  -1  1013078.80  192.53
 -16   1  1013271.99  188.05
 -16   0   1    0.31   25.18
  16   0  -1  -17.88   59.91
  -5   4  -2  472.45   69.04
   5   4   2  622.16  109.42
   5  -4   2  370.91   71.20
  -5  -4  -2  521.49  109.27
   5   4   2  410.62   86.47
  -5   4  -2  531.67   93.64
  -3   4  -5 1806.72   89.95
  -3   4  -5 1790.04  147.60
   3   4   5 1777.23  127.99
   3   4   5 1773.32  130.06
   3  -4   5 1837.62   90.78
   3  -4   5 1706.13  118.83
  -1  -2 -17  103.85   81.89
  -1  -2 -17  103.84   54.45
   1  -2  17  128.61   67.38
   1  -2  17   85.41   62.45
   1   2  17  158.49   85.05
  -1   2 -17  128.94   56.77
  -1   2 -17   38.94   72.11
  15   0 -15   91.10   96.44
 -15   0  15   17.84   37.06
 -11  -3  -1  157.30   65.00
  11   3   1  116.57   81.77
  11  -3   1   29.25   73.64
 -11   3  -1   91.48   42.90
 -11   3  -1   16.61   55.19
   7   0  1551436.08  448.27
  -7   0 -1551189.62  525.55
  -7   0 -1549827.50  630.66
  10   0 -20  925.44  150.03
 -10   0  20  862.09  110.00
 -10   0  20  900.70  189.65
   2  -4   6 3908.73  121.61
   2   4   6 4208.88  179.09
   2   4   6 4081.61  131.54
  -2   4  -6 4016.99  146.30
  -2  -4  -6 4092.85  157.69
   2  -4   6 4104.78  163.91
  -6  -4   4 6861.51  197.56
  -6   4   4 7042.83  186.53
  -6   4   4 6601.12  233.31
   6  -4  -4 7080.23  196.54
  -6  -4   4 6395.02  225.16
   6   4  -4 6809.26  175.21
  -4   3  15 1847.38   91.11
   4  -3 -15 2149.72  191.20
   4  -3 -15 1965.71  107.64
  -4   3  15 1701.46   96.09
  -4  -3  15 1884.57  123.17
   4   3 -15 1766.26  128.93
  -6  -4   1  900.90  150.44
  -6   4   1  645.45  125.46
  -6  -4   1  674.50   87.95
   6  -4  -1  799.00  104.34
  -6   4   1  882.36   89.52
   6   4  -1  682.82  186.28
 -13   0  -7 7054.16  193.84
 -13   0  -7 6824.02  202.67
  13   0   7 6819.33  157.66
  -8   0 -14  422.30  153.86
   8   0  14  531.48   72.85
  -8   0 -14  505.95  101.65
  10   3 -12  479.10  104.46
  10  -3 -12  372.23   74.14
 -10  -3  12  423.78   95.82
  10  -3 -12  484.22  137.77
 -13  -1  17  788.51  135.01
  13  -1 -17  844.47  176.85
  13   1 -17  855.06  115.11
 -13  -1  17  940.82  112.95
 -13   1  17  995.54  155.38
 -12  -1  18 3100.79  140.36
 -12  -1  18 2907.66  113.64
  12  -1 -18 2888.17  255.56
  12   1 -18 3131.70  181.23
  12   3  -5 2925.71  147.83
 -12  -3   5 2804.87  445.84
 -12  -3   5 3104.72  137.79
  12  -3  -5 3082.72  148.65
 -12   3   5 3108.72  115.69
 -12   3   5 3119.73  130.56
 -14   0  -5   44.79   58.94
  14   0   5   32.00   34.02
 -14   0  -5   26.17   50.79
 -10  -1 -11   59.08   56.62
  10  -1  11   35.53   39.31
  10   1  11   51.14   53.26
 -10  -1 -11   40.40   70.59
  10  -1  11  -15.22   87.02
 -10   1 -11   19.57   36.05
 -13  -2  -3 8521.65  226.08
  13  -2   3 8517.21  254.12
  13   2   3 8387.78  224.65
 -12  -1  -8 1926.47  110.93
 -12   1  -8 2021.03  134.95
 -12  -1  -8 1840.58  132.46
  12   1   8 1865.15  106.37
 -14   1  -431289.73  382.15
  14   1   431116.17  365.23
  14  -1   431603.19  445.62
 -14  -1  -430629.44  398.92
 -14  -1  -430872.59  328.19
  16   1  -3  203.20   60.20
 -16  -1   3   71.63   46.37
 -16   1   3  284.21   80.36
  16  -1  -3  278.91   69.29
 -12  -3   6 8332.16  188.38
  12   3  -6 8885.05  190.13
 -12  -3   6 8329.23  198.88
 -12   3   6 8701.05  174.93
 -12   3   6 8431.63  220.78
  12  -3  -6 8717.28  211.98
  -5   3  15 2450.89  105.18
   5  -3 -15 2324.42  189.69
  -5   3  15 2462.86  111.12
   5  -3 -15 2570.71  184.67
   5   3 -15 2306.02  125.97
  -5  -3  15 2360.03  375.98
   3  -3 -15  205.22  129.30
   3  -3 -15  238.67   63.96
  -3   3  15  295.98   75.45
  -3   3  15  288.27   43.28
  -3  -3  15  280.50   59.60
   3   3 -15  217.08   78.45
 -12  -3   420543.23  313.94
 -12  -3   419660.24  289.78
  12   3  -420041.28  253.54
  12  -3  -419933.50  312.73
 -12   3   420283.46  316.05
 -12   3   420930.73  271.66
 -14   2   062275.03  537.81
 -14  -2   061499.39  530.61
  14  -2   063519.66  580.16
  14   2   063440.56  583.45
  -4   4  -4  475.77   72.04
   4   4   4  420.49   62.27
  -4   4  -4  467.44   60.72
   4   4   4  473.28  104.40
   4  -4   4  409.14   75.19
  -4  -4  -4  611.47   80.21
  -4   1 -17 6141.57  229.43
  -4  -1 -17 6324.36  212.07
  -4  -1 -17 6517.43  183.22
   4   1  17 6606.13  192.26
   4  -1  17 6385.10  170.51
   4  -1  17 6229.59  190.92
  -6   0  21   17.00   28.09
  -6   0  21   -7.33   49.92
   6   0 -21   41.14   90.94
   8  -3 -1425618.67  534.60
   8  -3 -1424395.81  298.17
  -8   3  1424964.14  301.99
   8   3 -1424742.13  351.38
  -5   0  21  208.74   68.42
   5   0 -21  289.61  140.14
  -5   0  21   60.46   39.73
  -6   0 -16  765.39  112.19
  -6   0 -16  703.12  134.45
   6   0  16  982.59  102.64
  13  -2 -14  835.31  197.08
  13   2 -14 1015.98  217.96
 -13   2  14 1201.09   90.88
 -13  -2  14 1242.66  107.29
 -13   0  18 2537.45  201.67
   6   4  -5 7107.60  189.25
  -6  -4   5 6705.25  180.83
   6  -4  -5 7003.42  205.33
  -6  -4   5 6682.93  194.42
   6  -4  -5 6362.47  264.50
  -9   0 -1319054.85  311.19
   9   0  1318720.76  271.68
  -9   0 -1318806.76  322.11
  -6   4   0  611.62  151.32
  -6  -4   0  829.01  145.81
  -6   4   0  737.89   86.51
   6   4   0  653.63   89.76
  -6  -4   0  802.96  109.55
  -1  -4  -7  741.37   99.88
   1  -4   7  707.94   97.84
   1   4   7  689.83   94.56
   1  -4   7  644.98   74.70
   1   4   7  777.34   79.76
  -1   4  -7  521.45   86.24
   2   1 -20 6512.36  179.43
   2   1 -20 6404.73  216.02
  -2   1  20 6523.91  132.30
   2  -1 -20 6530.12  253.49
  -2   1  20 6635.48  180.53
 -15  -1  14 8791.96  204.46
 -15  -1  14 9774.21  194.75
 -15   1  14 9447.20  316.85
  15   1 -14 9199.30  270.87
  15  -1 -1410037.80  378.94
 -12  -3   7  632.83   89.12
 -12  -3   7  560.43   87.82
  12   3  -7  591.91   72.71
  12  -3  -7  620.90   77.48
 -12   3   7  664.22   73.68
 -12   3   7  686.61   81.53
  -2   4   8 2271.36  118.36
   2  -4  -8 2230.17  146.69
  -2   4   8 2212.52  126.39
  -2  -4   8 2257.73  116.10
  -2  -4   8 2132.32  117.92
  12   3  -318749.71  238.88
 -12  -3   319598.19  294.35
 -12  -3   319008.51  299.91
 -12   3   318830.33  295.15
  12  -3  -318981.79  310.52
 -12   3   319036.99  283.86
   3  -2  16 5531.97  151.96
   3   2  16 5584.85  183.01
  -3  -2 -16 5383.48  170.16
  -3   2 -16 5228.81  140.24
  -3   2 -16 5673.87  192.90
  -3  -2 -16 5366.47  195.32
   3  -2  16 5341.67  170.40
  -1   2  18 1710.87   98.05
   1   2 -18 1713.16  101.53
   1  -2 -18 1831.43  167.08
   1  -2 -18 1768.35  163.91
  -1   2  18 1918.38  127.04
  -1  -2  18 1750.53  107.88
   1   2 -18 1717.26  118.39
  -7   0  21 5311.67  168.47
   7   0 -21 5526.44  277.39
  -7   0  21 5037.79  148.83
 -14  -2  12  371.10   71.40
  14  -2 -12  328.43  133.65
  14   2 -12  391.18   81.93
 -14   2  12  494.74   80.78
   3  -4  -8 9216.77  220.64
  -3   4   8 9572.39  200.81
  -3  -4   8 8924.25  199.19
  -3  -4   8 9163.26  217.02
  -3   4   8 8971.83  201.88
   3  -4  -8 9028.50  284.97
 -10  -3  -4   75.94   68.28
  10   3   4  -17.16   77.47
 -10   3  -4   25.45   40.77
 -10   3  -4   41.17   54.29
  -5   3 -1111362.98  234.99
   5  -3  1111291.47  247.25
  -5  -3 -1111462.50  250.99
  -5   3 -1111071.54  205.92
   5   3  1111152.11  257.47
   5  -3  1111469.92  190.43
   4   0 -21  -69.89   88.61
  -4   0  21   28.57   22.62
  -4   0  21   -4.18   49.30
  -6   3  15 3070.89  118.99
  -6   3  15 2658.12  206.28
   6  -3 -15 3079.14  122.39
   6  -3 -15 3197.12  216.47
  -6  -3  15 3019.18  143.65
   6   3 -15 2851.36  140.55
  -2   3  1519299.47  240.60
  -2   3  1518802.98  285.37
   2  -3 -1519061.75  280.73
   2  -3 -1518137.62  375.74
  -2  -3  1518875.29  285.09
  -2  -3  1518748.88  264.92
   2   3 -1518613.20  269.62
   2   3 -1518646.51  293.01
 -12   0  19   86.13   42.58
  12   0 -19   73.33   97.88
  16  -1 -11 1696.03  211.92
 -16   1  11 1614.85  113.47
 -16  -1  11 1572.86  103.76
 -16  -1  11 1464.66  209.44
  -1   4   871595.57  521.04
   1   4  -869863.00  565.90
   1  -4  -869218.91  591.89
  -1  -4   870202.00  626.47
  -1   4   870361.25  584.35
  -1  -4   868994.55  512.10
  -5   4   7  545.02   79.67
  -5  -4   7  469.65   81.43
   5  -4  -7  637.78   86.72
  -5  -4   7  462.05   62.34
   5  -4  -7  101.79   97.98
   5   4  -7  472.44   85.28
 -16   0  13   35.73   55.06
  16   0 -13   81.75   96.91
   6   3  10 8885.43  248.21
  -6  -3 -10 9000.18  222.29
  -6   3 -10 8707.00  283.27
  -6   3 -10 8776.98  206.11
   6  -3  10 8926.22  229.32
   6  -3  10 8947.96  164.25
 -12   0  -9   27.86   55.63
  12   0   9  -10.27   40.60
  14   1 -1613223.62  314.71
  14  -1 -1612142.69  409.21
 -14  -1  1612876.91  220.25
 -14   1  1613265.46  211.37
 -14  -1  1613524.85  229.00
 -11   1  19  -51.49   38.87
  11   1 -19  -12.44   72.50
  11  -1 -19  106.26  114.76
 -11  -1  19    7.22   47.24
 -11   1  19   50.03   20.88
 -14   0  17  202.96   62.80
  14   0 -17  288.35  112.99
 -14   0  17  390.56   74.05
 -10   2  -9  402.96   74.98
  10  -2   9  430.45   92.78
  10   2   9  513.41   99.88
 -10  -2  -9  487.81   66.47
  -9   1  20 1311.78  197.90
   9  -1 -20 1451.49  188.57
   9   1 -20 1335.18  134.05
  -9   1  20 1407.59   81.69
  -9  -1  20 1466.69  224.13
  -9  -1  20 1398.40  248.42
 -15  -2   6 1548.98  102.90
 -15   2   6 1371.96  176.29
 -15   2   6 1579.20  339.28
 -15  -2   6 1614.08  218.48
  15  -2  -6 1596.82  116.57
   9   3   612138.85  281.44
   9  -3   611867.44  298.47
  -9   3  -611892.38  237.88
  -9   3  -612258.76  207.73
  -9  -3  -612375.24  264.59
  -5   4  -3  425.01   80.87
   5   4   3  481.25   61.61
   5   4   3  443.17  106.61
   5  -4   3  462.06   79.36
  -5  -4  -3  364.17   95.43
  -5   4  -3  398.96   69.14
  15   2  -718706.35  254.11
 -15   2   719116.72  670.37
  15  -2  -718765.76  288.03
 -15  -2   718698.33  285.60
  -4   3 -1213420.71  254.39
   4  -3  1213228.00  267.48
  -4   3 -1213576.53  235.84
  -4  -3 -1213526.34  259.96
   4  -3  1213383.17  214.21
   4   3  1213605.82  283.25
  -4  -3 -1212694.21  255.39
  -1  -3 -14 9029.50  204.52
  -1  -3 -14 9015.16  262.62
   1   3  14 9311.12  157.95
   1   3  14 8846.85  222.86
  -1   3 -14 9136.86  206.13
  -1   3 -14 9068.97  200.31
   1  -3  14 8871.66  208.20
   1  -3  14 8935.23  188.46
   2   0  19   16.58   30.35
  -2   0 -19   19.21   24.85
  12   3  -8   90.73   47.16
 -12  -3   8   39.84   37.48
 -12  -3   8  311.00   85.88
 -12   3   8  173.39   69.38
 -12   3   8   47.11   64.52
  12  -3  -8  109.07   46.50
 -15   0  -3 5013.47  160.83
 -15  -2   513544.81  242.70
  15  -2  -513155.65  255.83
 -15   2   512606.68  260.34
 -15   2   513161.19  196.50
 -15  -2   512369.14  366.78
  11   3 -11 9407.89  227.41
 -11  -3  11 9138.85  209.48
 -11   3  11 9516.27  195.23
  11  -3 -11 9385.57  389.18
  11  -3 -11 9440.50  201.81
  -5   0 -1723498.78  427.70
   5   0  1722719.50  309.22
  -5   0 -1722693.12  371.97
 -12  -3   253321.24  514.25
 -12   3   254939.61  627.49
  16   1  -2 3157.05  131.24
  16  -1  -2 3214.50  151.71
 -16   1   2 3067.61  140.13
 -16  -1   2 2937.91  453.99
  -1   1 -19 1621.39   91.70
  -1   1 -19 1651.51  154.40
  -1  -1 -19 1567.40  152.18
  -1  -1 -19 1487.39   98.65
   1  -1  19 1607.73  105.37
   1   1  19 1592.40  105.52
   6   4  -6 2100.55  115.43
  -6  -4   6 1944.19  111.21
   6  -4  -6 2024.95  126.62
   6  -4  -6 1970.63  186.18
  -6  -4   6 2195.12  134.23
  -4   4   8 5820.02  165.01
   4   4  -8 5848.81  176.81
   4  -4  -8 5734.96  186.27
  -4  -4   8 5974.87  178.66
  -4  -4   8 5662.80  173.59
   9   2 -18  479.06  156.40
  -9  -2  18  422.99   82.24
   9  -2 -18  260.05  183.14
  -9   2  18  377.98   65.54
   0   0  20  107.05   28.54
  -7  -3  -9  227.31   84.59
   7  -3   9  153.71   82.44
  -7   3  -9  128.33   51.32
  -7   3  -9  203.02   59.27
 -15  -2   817284.64  297.43
  15   2  -818588.07  276.78
 -15   2   817986.53  237.97
  15  -2  -818565.51  289.68
 -15   2   817821.06  300.51
  -8   0  21    1.11   22.44
  -8   0  21   65.79   49.76
   8   0 -21  -15.91   97.26
  10   0  12 1400.65   88.71
 -10   0 -12 1361.98  315.19
 -10   0 -12 1504.68  118.51
  16   0   0  871.23  107.92
 -16   0   0  817.12   83.60
   0   4   8  856.30  124.60
   0   4   8  847.59  105.40
   0  -4   8  869.36   84.06
   0  -4   8  794.41   92.49
   0  -4  -8  926.56   94.69
   0   4  -8  828.40   97.00
 -11  -3  -2 1629.55  116.07
  11   3   2 1731.49  141.96
 -11   3  -2 1612.82  111.59
  11  -3   2 1949.61  391.20
 -11   3  -2 1552.74  239.71
 -17   0   714389.82  280.90
  17   0  -715104.11  262.41
   3   4   6  712.63   69.77
  -3   4  -6  538.28   87.54
  -3   4  -6  572.13   58.01
   3  -4   6  773.06  102.88
   3  -4   6  631.65   63.07
   3   4   6  656.38  107.60
  -3   0  21  846.13  173.49
   3   0 -21 1168.78  152.66
  -3   0  21  978.24  105.17
 -11  -1 -10 2390.20  126.40
  11  -1  10 2402.51  506.53
 -11   1 -10 2402.86  134.17
 -11  -1 -10 2047.32  132.32
  11   1  10 2420.34  122.33
  11  -1  10 2429.67   92.80
 -15   1  -2  677.71   96.28
  15   1   2  471.10   80.59
  15  -1   2  475.77  113.84
 -15  -1  -2  403.30   74.70
 -15  -1  -2  292.69   87.42
 -15   2   4 1759.18   79.66
  15  -2  -4 1757.46  117.54
 -15  -2   4 1676.51  108.43
 -15   2   4 1711.30  112.79
 -17   0   8   44.03   26.89
 -17   0   8   38.81   25.62
 -17   0   6   18.15   17.85
  17   0  -6   31.98   49.14
   7  -3 -15 2126.78  196.20
  -7   3  15 2139.03  100.94
   7  -3 -15 2264.66  204.81
  -1   3  15104650.4  621.37
   1  -3 -15100970.1  900.55
   1  -3 -15102660.1  779.72
  -1   3  15101174.1  783.03
  -1  -3  15103505.4  708.55
   1   3 -15101585.0  698.44
   1   3 -15101725.1  757.93
  -1  -3  15101206.9  709.89
   4   4   5 7910.74  246.59
   4  -4   5 8357.65  233.62
  -4   4  -5 7762.21  172.48
  -4   4  -5 7617.32  364.24
   4   4   5 7604.12  307.09
 -14  -2  -157454.00  562.83
 -14   2  -156272.62  601.52
  14   2   159810.88  603.87
  14  -2   157559.83  596.94
   2   4   7 4961.91  186.14
   2  -4   7 4643.33  135.01
   2  -4   7 4686.59  170.13
  -2   4  -7 4686.91  328.90
   2   4   7 4811.20  135.79
  -2  -4  -7 4980.31  181.98
  -3  -1 -18  888.18  124.25
  -3   1 -18  631.10   99.06
   3  -1  18  791.45   85.49
   3  -1  18  757.11   97.63
  -3  -1 -18  849.06  101.13
 -15   2   9 6982.23  193.09
  15  -2  -9 6657.60  170.29
 -15  -2   9 6639.56  176.81
  15   2  -9 6744.71  178.54
 -15   2   9 6850.28  158.48
   5  -2 -19  184.42  119.57
   5   2 -19  108.18   61.52
   5   2 -19  302.74   91.06
  -5   2  19  101.90   47.43
  -5   2  19  317.90   62.96
  -3   3 -13116512.9  674.19
   3  -3  13115374.4  771.19
   3  -3  13115389.2  825.20
  -3  -3 -13116146.7 1055.23
  -3  -3 -13116744.0  788.06
  -3   3 -13118245.4  712.35
 -12  -2  16  850.15   89.03
 -12   2  16  945.91   88.82
  12   2 -16  811.08  101.07
  -7   4   3  996.19  104.62
  -7  -4   3  823.72  127.91
   7  -4  -3  855.51   85.24
  -7  -4   3  837.74   93.97
  -7   4   3  896.27  158.92
   7   4  -3  940.99  208.09
 -16  -1  12 9430.77  183.57
  16  -1 -12 9997.47  394.39
 -16   1  12 9621.77  177.14
 -16  -1  12 9491.62  227.65
  11   0 -20  565.95  157.85
 -11   0  20  297.82   63.67
 -17   0   9  392.87   53.74
 -17   0   9  388.71   49.50
  -1   1  20 4216.39  106.91
   1   1 -20 4235.47  139.01
  -1  -1  20 4364.26  150.31
   1   1 -20 4176.72  184.54
   1  -1 -20 4308.80  214.65
  -1   1  20 4220.16  146.45
  12   3  -9    3.97   45.56
 -12  -3   9   67.15   47.30
  12  -3  -9   50.20  127.83
  12  -3  -9   86.67   50.02
 -12   3   9   41.27   50.68
 -12  -2  -613982.08  290.93
  12   2   613964.80  290.06
   7  -2  13  745.68  170.68
   7   2  13  785.62  107.67
  -7  -2 -13  754.62   98.30
  -7  -2 -13  728.28  103.51
  -7   2 -13  813.86  200.10
   7  -2  13  737.42   57.94
  12   3  -1 3800.94  198.07
 -12  -3   1 3770.34  154.88
 -12   3   1 3849.66  152.80
  12  -3  -1 3777.14  175.57
 -12   3   1 3910.58  124.70
  -7  -4   2  561.24   96.12
  -7   4   2  516.22   74.87
  -7  -4   2  548.40   77.80
  -7   4   2  573.99   94.07
   7  -4  -2  508.61  101.98
   7   4  -2  567.07   72.48
   6  -2 -19 1794.38  188.59
  -6   2  19 1882.40   98.45
  -6  -2  19 1694.64  107.75
  -6   2  19 1929.37   89.98
   6   2 -19 2032.27  126.88
   6   2 -19 1937.65  128.61
 -11  -2  17 7595.91  193.52
  11   2 -17 7736.64  240.93
   7  -4  -4 2379.56  131.84
  -7   4   4 2452.67  148.02
  -7  -4   4 2358.61  419.38
  -7  -4   4 2528.48  141.63
   7   4  -4 2464.89  115.46
  -7   4   4 1918.74  344.09
 -17   0   5  297.21   63.62
  17   0  -5  260.47   77.40
 -10  -3  13   91.31   60.58
  10   3 -13   44.58   62.46
  10  -3 -13   58.47   45.69
   4   2 -19 3123.17  148.36
   4   2 -19 3050.04  190.93
  -4   2  19 3126.77  100.55
   4  -2 -19 3288.00  237.91
  -4   2  19 3240.24  133.96
  -4  -2  19 3093.02  165.68
   6  -2  14 9846.53  239.51
   6  -2  1410282.63  193.16
  -6   2 -1410071.87  260.49
  -6  -2 -1410238.69  247.25
  -6  -2 -1410221.87  242.61
  -5   4   8   72.00   72.64
   5  -4  -8   86.56   64.51
  -5  -4   8  121.28   57.78
   5   4  -8   -2.69   48.36
  -5  -4   8   69.49   71.87
   9  -3 -14  282.21  175.27
   9  -3 -14  146.64   64.20
   9   3 -14   58.90   63.79
  -9  -3  14   52.24   55.08
  -8   3  -862919.45  520.26
   8  -3   865410.31  647.24
  -8   3  -864401.73  587.62
   6  -4  -7 6946.66  271.91
  -6   4   7 7298.32  187.01
   6   4  -7 7222.67  192.11
   6  -4  -7 7090.60  197.26
  -6  -4   7 7004.18  184.13
  -6  -4   7 6780.69  181.65
  -6  -4  -2  137.93   68.50
  -6   4  -2   19.64   43.68
   6   4   2   13.17   41.95
  -6   4  -2   79.47   59.60
   6   4   2  111.83   87.74
 -15   0  16   97.93   58.41
  15   0 -16  113.89  102.19
  -2   2 -1710905.49  249.49
  -2  -2 -1711331.29  234.69
   2  -2  1711157.94  231.77
   2  -2  1711213.36  223.00
   2   2  1710941.97  243.49
  -2   2 -1710645.49  217.77
  -2  -2 -1710358.44  268.53
  15   2  -3  472.58  120.78
 -15  -2   3  489.96   77.05
 -15   2   3  485.64   83.90
 -15   2   3  571.24   56.10
  15  -2  -3  621.26  100.97
 -14   2  13 7226.37  164.80
  14   2 -13 7268.49  200.53
  14  -2 -13 7453.30  338.84
 -14  -2  13 7106.90  178.05
   0  -2 -1847881.34  495.88
   0  -2 -1848111.12  617.41
   0   2 -1846628.50  506.27
   0   2  1848577.02  495.29
   0   2 -1846175.81  443.88
   0  -2  1848035.15  464.86
  13   2   4    9.70   62.79
  13  -2   4   92.04   76.66
 -13  -2  -4  178.79  108.57
  -8  -2 -12 1714.58  341.75
   8   2  12 1986.13  142.95
   8  -2  12 1921.49   87.69
  -8   2 -12 2053.30  130.61
  -8  -2 -12 2134.95  148.31
   8  -2  12 1879.72  352.52
  -5   4  -4 5546.26  168.47
   5   4   4 5669.55  149.86
  -5  -4  -4 5480.37  187.89
   5   4   4 5463.34  213.58
  -5   4  -4 5670.71  156.02
   5  -4   4 5496.26  200.69
  -7  -4   1 1010.73  122.15
   7   4  -1  822.31   75.88
  -7   4   1  649.56  117.19
  -7   4   1  788.72  152.17
  -7  -4   1  842.04  152.92
   7  -4  -1  921.28  112.49
   4   0  1817981.51  287.92
  -4   0 -1817952.20  318.18
  -4   0 -1817828.92  354.04
  -2   4   950002.03  473.05
   2   4  -948447.85  502.86
  -2   4   949739.58  499.93
  -2  -4   948727.77  474.82
  -2  -4   952314.19  524.12
   2  -4  -950284.65  523.03
   1  -4   8 2627.60  110.92
   1   4   8 2756.86  153.76
  -1   4  -8 2748.76  130.45
  -1  -4  -8 2834.58  143.96
   1   4   8 2839.98  113.40
   1  -4   8 2606.65  142.30
  16   1  -1  942.88   93.48
  16  -1  -1  901.14  108.72
 -16  -1   1  945.22  143.57
 -16   1   1 1016.61  104.08
   7  -4  -5 2417.58  136.58
  -7   4   5 2643.71  130.52
  -7  -4   5 2390.92  374.53
  -7  -4   5 2625.66  132.46
   7   4  -5 2464.05  126.06
   3  -4  -9  401.84  131.26
   3  -4  -9  171.17   68.35
  -3   4   9    6.07   43.35
  -3  -4   9  124.58   63.09
  -3  -4   9   97.90   73.73
  -3   4   9  101.92   50.09
 -16   0  1454506.35  444.89
  -9   0  21 8443.48  191.53
   9   0 -21 8230.49  300.51
  -9   0  21 8427.97  331.18
   7   1  15 1872.17  116.53
  -7  -1 -15 1643.17  117.77
  -7  -1 -15 1895.88  346.79
   7  -1  15 1680.58  124.47
   7  -1  15 1658.36  126.63
 -10  -1  20  564.04   78.54
  10   1 -20  587.12  109.54
  10  -1 -20  504.01  163.89
 -10   1  20  569.54   95.54
 -10   1  20  550.35  109.75
 -10  -1  20  662.48   72.94
 -17   0  10  -10.67   27.33
  13   1   744968.19  458.01
 -13  -1  -743419.22  492.03
 -13  -1  -744499.66  442.78
 -13   1  -744372.13  487.99
  -7   2  19   43.15   36.97
   7  -2 -19   82.50  115.99
   7   2 -19   95.06   58.01
  -7   2  19   60.50   40.91
   7   2 -19   23.82   61.11
  -7  -2  19  -38.73   55.80
   8   1  14 3512.41  156.59
   8  -1  14 3371.46  166.53
   8  -1  14 3441.57  613.35
  -8  -1 -14 3562.18  155.60
  -8  -1 -14 3524.91  166.85
 -13  -2  15 7924.99  192.11
  13   2 -15 7858.07  297.65
 -13   2  15 7874.54  169.04
   5  -2  15 8516.00  229.85
   5  -2  15 8359.80  183.58
  -5  -2 -15 8022.06  227.67
  -5  -2 -15 8333.76  219.96
  -5   2 -15 8543.77  232.47
 -11  -2  -8  407.23  106.37
  11   2   8  394.71   83.48
  11  -2   8  189.65   98.58
 -15   2  10 8661.90  171.19
 -15  -2  10 8649.43  204.78
  15  -2 -10 8382.38  190.00
 -15   2  10 8372.80  211.14
  15   2 -10 8501.71  205.58
 -14   1  -562350.38  577.17
  14   1   563095.81  555.90
 -14  -1  -560115.82  597.43
  14  -1   563135.50  681.28
 -14  -1  -562118.69  516.52
  11   0  1123110.48  302.44
 -11   0 -1122269.57  393.63
 -11   0 -1122256.97  367.30
  -3   2  19  926.18   68.16
  -3   2  19  867.77   97.85
  -3  -2  19  902.13  102.79
   3  -2 -19  843.88  160.20
   3   2 -19  873.54   96.12
   3   2 -19  915.31  106.09
 -17   0   4   62.23   48.64
  17   0  -4   50.61   61.75
  -2   0  21   15.80   14.90
  -2   0  21  -18.43   59.10
   2   0 -21  -61.50   95.08
   1   4  -9 2663.10  156.97
   1  -4  -9 2781.19  162.04
  -1  -4   9 2404.57  139.68
  -1   4   9 2740.17  119.52
  -1   4   9 2752.89  144.95
  -1  -4   9 2577.12  130.24
  11   3 -12 5137.74  167.18
 -11  -3  12 5386.88  176.63
 -11   3  12 5505.33  154.45
  11  -3 -12 5341.14  155.83
  11  -3 -12 5311.10  316.22
   6   1 -21 1590.35  120.64
  -6   1  21 1767.14  161.05
  -6   1  21 1900.90  110.17
  -6  -1  21 1780.57  112.49
   6   1 -21 1883.78  170.59
 -10  -3  -5 4653.81  185.08
 -10   3  -5 4700.47  166.84
 -10   3  -5 4846.58  137.35
  10   3   5 4983.60  210.98
 -14   0  -6 6195.79  199.19
 -14   0  -6 5949.12  172.47
  14   0   6 6134.05  149.85
  -4   4   9 2419.82  121.85
   4   4  -9 2050.69  172.35
  -4  -4   9 2160.26  120.76
  -4  -4   9 1937.37  228.35
   4  -4  -9 2201.42  142.35
   4  -4  -9 2155.12  177.35
  -5  -1  21 5728.30  176.05
   5   1 -21 5410.71  218.82
  -5   1  21 5516.45  160.05
  -5   1  21 5645.19  133.31
   5   1 -21 5561.82  179.11
   6  -1  16  275.45   56.39
   6   1  16  300.97   84.46
  -6  -1 -16  392.80   87.44
   6  -1  16  280.28   62.24
  -6  -1 -16  269.46   82.24
   7   4   0 9610.62  195.45
  -7   4   0 9316.99  203.20
  -7   4   0 9465.59  201.84
  -7  -4   0 9617.70  242.26
   7  -4   0 9448.82  248.51
  -7  -4   0 9486.56  232.37
  13  -1 -18 6845.34  303.09
  13   1 -18 6274.98  231.78
 -13   1  18 6603.24  164.06
 -13  -1  18 6242.68  426.24
 -13  -1  18 6396.45  163.68
 -10   2  1840597.09  400.51
 -10  -2  1839856.46  437.82
   8  -3 -15  488.65  179.87
   8  -3 -15  772.51   80.59
  -8   3  15  644.47   92.03
   0   3  15 1370.09   76.95
   0  -3 -15 1284.41  104.24
   0  -3 -15 1228.73  146.42
   0   3  15 1361.96  124.71
   0   3 -15 1351.53  119.17
   0   3 -15 1189.47  104.22
   0  -3  15 1274.20  137.90
   0  -3  15 1144.57   97.28
  -9   1 -1310084.18  247.57
   9  -1  1310160.38  194.73
   9  -1  13 9413.29  336.09
  -9  -1 -1310072.33  249.34
  -9  -1 -1310224.18  241.63
   9   1  1310047.14  220.46
   9   2  11 6567.93  200.38
   9  -2  11 6822.11  230.10
  -9   2 -11 6930.74  216.30
  -9  -2 -11 6733.47  180.73
  -9  -2 -11 6584.94  217.41
  -7  -4   6  136.63   60.45
   7  -4  -6  -27.56   97.13
   7   4  -6  -68.42   50.73
  -7  -4   6  -53.88   53.76
   7  -4  -6   75.21   65.45
 -12  -3  1019216.53  301.27
  12   3 -1020703.26  307.13
  12  -3 -1020895.75  301.58
  12  -3 -1020621.74  530.22
 -12   3  1020963.31  284.92
  12   3   0 4506.42  195.15
 -12  -3   0 4447.12  178.28
  12  -3   0 4860.11  194.58
 -12   3   0 4515.92  127.44
 -12   3   0 4614.06  176.12
  -2  -3 -1410162.55  273.22
   2   3  1410357.03  246.08
  -2  -3 -1410053.93  223.80
  -2   3 -1410009.71  209.87
  -2   3 -14 9753.93  210.85
   2  -3  1410088.89  202.10
   2  -3  14 9295.52  334.03
 -16   0  -1  -34.38   49.45
  16   0   1   -7.62   67.05
 -13   0  -8   -4.12   55.28
 -13   0  -8  -96.55   56.93
  13   0   8   26.45   40.86
  15   2  -2 2341.45  139.70
  15  -2  -2 2311.41  134.11
 -15  -2   2 2314.48  128.88
 -15   2   2 2314.51  130.85
 -11  -3  -3 2316.81  146.46
  11   3   3 2373.68  159.94
 -11   3  -3 2457.39  102.73
 -11   3  -3 2462.70  146.08
  11  -3   3 2398.49  146.48
  -7  -1  21 3844.65  141.09
  -7   1  21 4129.90  123.04
  -7  -1  21 4057.70  146.87
   7   1 -21 4212.06  209.75
   7  -1 -21 4044.81  228.70
  -7   1  21 4130.72  139.73
  -4  -1  21 2191.14  129.00
  -4   1  21 2102.44   88.23
  -4   1  21 2040.36  278.21
   4   1 -21 2294.11  172.05
   4   1 -21 2042.57  131.66
 -12  -1  19  388.39   78.91
  12   1 -19  460.51  106.67
 -12  -1  19  494.83   74.52
  12  -1 -19  593.21  144.33
  -4   3  16   78.57   48.01
   4  -3 -16   82.34   48.45
   4  -3 -16  137.23   98.61
  -4  -3  16  113.98   58.67
   4   3 -16   97.25   66.01
 -16   1  1315980.53  223.73
  16  -1 -1316375.92  473.93
 -16  -1  1315664.08  241.09
 -16  -1  1315341.11  234.90
  17   0 -11 2119.63  182.24
 -17   0  11 2022.34   86.28
  -6   4   8 1763.20  171.48
   6   4  -8 1672.29  388.26
   6  -4  -8 1678.66  167.75
  -6  -4   8 1711.25  112.21
   6  -4  -8 1904.68  309.47
  -6  -4   8 2007.77  112.20
   6   4   3 2545.48  105.73
  -6   4  -3 2466.87  109.64
  -6  -4  -3 2516.41  140.42
  -6   4  -3 2455.92  129.12
   6  -4   3 2421.15  126.18
   6   4   3 2370.41  169.29
 -12  -1  -9 1784.01  104.86
 -12   1  -9 1790.64  124.43
  12   1   9 1889.65  116.26
  12  -1   9 1874.36  152.29
   3  -4   7 2005.00   95.83
   3   4   7 2116.28  151.63
   3   4   7 2140.62   97.75
  -3   4  -7 1943.89  115.89
  -3   4  -7 2107.50   99.14
  -3  -4  -7 2176.72  133.06
   3  -4   7 2164.47  119.36
   5  -3 -16  355.71   72.41
  -5   3  16  342.39   62.35
  -5   3  16  145.75   42.68
   5  -3 -16  197.59  107.34
   5   3 -16  268.33   98.18
  -5  -3  16  328.38   83.24
 -14  -1  17 8779.13  189.41
 -14   1  17 8865.70  184.44
  14  -1 -17 9095.13  367.19
  14   1 -17 8526.27  263.46
 -14  -1  17 8780.41  255.01
  -1   0 -20   39.07   34.32
   1   0  20  -64.35   51.31
  -9  -3  -730796.56  412.60
   9  -3   732683.94  449.25
   9   3   732248.46  451.86
  -9   3  -732577.98  342.76
  -9   3  -732755.66  408.79
   0  -4   9 4238.44  140.93
   0   4   9 4460.99  174.27
   0   4  -9 4311.90  160.20
   0  -4  -9 4427.11  179.72
   0  -4   9 4254.58  162.25
   0   4   9 4513.17  140.64
  -4   4  -6  904.84   98.84
   4   4   6 1070.78   81.46
   4   4   6 1013.30  121.06
   4  -4   6  901.60  108.67
  -4   4  -6  979.85   73.54
   8  -2 -19 1977.53  229.11
   8   2 -19 1721.03  124.17
   8   2 -19 1777.54  138.91
  -8  -2  19 1892.14  282.50
  -8   2  19 1752.57   90.04
  -8   2  19 1893.63  100.58
 -15   0  -4  -46.23   51.80
 -14   2  -2 3424.31  164.12
 -14  -2  -2 3344.58  157.72
  14  -2   2 3635.60  184.26
  14   2   2 3513.85  159.01
  -4  -2 -16  687.31  108.42
   4  -2  16  781.55   93.45
   4  -2  16  855.34  101.70
  -4   2 -16  661.38  104.01
   4   2  16  718.29   97.19
  -4  -2 -16  886.08  106.98
 -17   0   323239.63  314.73
  17   0  -322598.18  362.90
  13   0 -1961697.38  770.96
 -13   0  1961422.98  515.07
 -13   0  1960495.17  580.99
  -3   3  16  157.04   54.30
   3  -3 -16  277.93  102.63
   3  -3 -16   94.16   50.81
   3   3 -16  283.71   92.85
  -3  -3  16  181.31   60.48
   2   2 -19 1165.10   96.95
  -2  -2  19 1146.24   99.41
  -2   2  19 1140.24   79.33
  -2   2  19 1245.05  112.00
   2   2 -19 1106.06  108.14
   2  -2 -19 1330.87  168.09
   2  -2 -19 1103.76   86.26
  -5   4   9 8016.41  204.55
   5   4  -9 7648.84  204.02
  -5  -4   9 7801.60  202.09
   5  -4  -9 7899.40  215.67
  -5  -4   9 7686.26  199.64
  15  -2 -1119969.65  529.86
  15   2 -1119235.83  318.90
 -15  -2  1118452.20  314.87
 -15   2  1119428.74  257.20
  -2  -1 -19 2538.08  171.61
  -2  -1 -19 2633.10  125.45
   2  -1  19 2611.73  118.27
   2  -1  19 2675.55  131.43
  -2   1 -19 2897.36  172.40
 -15   1  -3 9171.34  218.59
  15   1   3 9438.76  214.46
 -15  -1  -3 8663.45  262.03
 -15  -1  -3 9363.76  193.63
  15  -1   3 9682.50  277.59
  -5  -1 -17  422.26  115.34
  -5   1 -17  387.96  108.77
   5   1  17  465.45   89.21
   5  -1  17  437.95   68.66
   5  -1  17  381.12   90.96
  -5  -1 -17  430.44   86.30
 -14   0  1839431.95  391.59
  14   0 -1840565.46  618.99
  -7   4  -1  -19.61   44.87
   7   4   1  140.33   83.05
   7   4   1   10.85   18.58
  -7   4  -1  109.95   59.64
  -7  -4  -1   32.02   62.65
   2   4   8 5416.66  194.61
   2  -4   8 5348.49  145.94
  -2   4  -8 5439.41  436.03
   2  -4   8 5454.64  187.99
  -2  -4  -8 5847.05  196.83
   2   4   8 5692.97  148.73
   0   1 -20  167.60   64.06
   0   1 -20   27.49   76.70
   0  -1 -20   44.16   89.76
   0  -1 -20   65.43   38.80
   0  -1  20  103.06   56.95
   0   1  20  130.85   79.91
  -6   3  16 2196.26   98.59
   6  -3 -16 2251.53  201.18
   6  -3 -16 2365.72  220.07
  -6   3  16 2291.67  102.66
   6   3 -16 2091.51  130.98
  -6  -3  16 2029.59  322.32
  -8  -1  21 5152.11  225.44
  -8   1  21 5369.80  143.47
   8   1 -21 5209.78  214.95
   8  -1 -21 5450.26  293.80
  -8  -1  21 5176.75  158.53
  -8   1  21 5151.75  148.06
  10  -1  1215335.27  230.76
  10  -1  1214234.72  582.97
 -10   1 -1214910.86  288.12
 -10  -1 -1215509.79  289.61
 -10  -1 -1214934.75  313.54
  10   1  1214854.42  266.86
   7  -4  -7  476.84  121.19
   7   4  -7  429.91   85.18
   7  -4  -7  584.74   94.00
  -7  -4   7  492.92   89.24
  -7  -4   7  521.91   81.47
 -16  -1   0  867.86  151.00
  16   1   0 1028.18  102.93
 -16   1   0  910.08  153.40
  16  -1   0  904.77  117.61
  10   0 -21   13.18  105.75
 -10   0  21  -55.80   45.35
 -10   0  21  -15.19   48.24
  -6   3 -11 2683.11  117.86
  -6  -3 -11 2902.43  158.67
  -6   3 -11 2709.82  140.70
   6  -3  11 2576.51  143.63
   6  -3  11 2494.14  264.11
   6   3  11 2761.27  164.34
  -5   4  -5   35.78   48.45
  -5  -4  -5  292.17   94.94
   5   4   5   67.13   42.80
   5  -4   5  -11.14   68.12
   5   4   5  -11.51   88.26
  -5   4  -5   88.06   59.35
  -3   0 -19 2766.43  257.55
   3   0  19 2837.52  136.07
  -3   0 -19 2964.68  169.76
  -5   3 -12  254.23   63.46
   5  -3  12  155.33   38.69
   5  -3  12  161.17   68.03
  -5  -3 -12  178.24   70.43
  -5   3 -12  300.11   81.66
   5   3  12  224.64   80.23
  17  -1  -7 5877.70  172.75
 -17   1   7 5780.97  178.98
 -17   1   7 5757.82  122.34
  -3   1  2128595.98  359.68
   3  -1 -2128989.14  505.71
  -3   1  2128642.97  289.99
   3   1 -2128431.94  375.23
   3   1 -2129389.70  459.48
 -14   2  14 6215.87  149.82
  14   2 -14 5924.63  183.98
 -14  -2  14 6085.17  168.29
  14  -2 -14 6000.13  318.43
  17  -1  -8 6349.38  175.13
 -17   1   8 6136.89  129.08
 -17   1   8 6242.06  210.19
 -10  -2 -10 1417.85   97.54
  10   2  10 1341.38  133.53
 -10  -2 -10 1474.41  142.94
  10  -2  10 1370.99  135.85
 -10   2 -10 1509.09  133.89
  17  -1  -6  682.62  185.77
 -17   1   6  844.23  128.65
 -17  -1   6  727.75  104.19
  -1  -2 -1839822.17  546.69
  -1  -2 -1840893.95  439.31
   1   2  1840903.59  465.36
  -1   2 -1840111.93  416.32
  -1   2 -1840013.08  480.64
   1  -2  1841029.10  437.76
   7  -3  10 4052.87  184.32
  -7  -3 -10 3669.00  159.88
  -7   3 -10 3947.69  157.90
  -7   3 -10 3937.75  129.81
  -1   0  2122561.45  342.71
   1   0 -2124149.68  417.04
  12   0 -20   26.15   93.74
 -12   0  20  176.56   62.57
 -13  -3   5110941.4  744.76
  13   3  -5111165.7  704.36
 -13  -3   5109954.5  926.67
 -13   3   5110494.7  704.39
  13  -3  -5114414.3  835.78
 -13   3   5111731.0  915.49
  -2   3  16  399.88   58.19
   2  -3 -16  406.83  102.75
  -2   3  16  441.23   79.40
   2  -3 -16  678.11   93.98
   2   3 -16  409.82   81.81
   2   3 -16  128.25   73.54
  -2  -3  16  423.02   89.62
  15   2  -131873.43  442.81
 -15   2   130914.36  408.49
  15  -2  -131836.51  435.48
 -15  -2   130933.98  390.69
 -13  -3   6 6477.00  260.72
  13   3  -6 6890.09  179.07
 -13  -3   6 6956.60  337.60
  13  -3  -6 7102.50  203.33
 -13   3   6 7111.35  172.31
 -13   3   6 7257.24  200.18
  10  -3 -1419757.08  277.41
  10   3 -1420393.56  333.36
 -10  -3  1419552.05  313.70
 -16   0  15  263.10   65.13
   8   0  15  -23.05   46.03
  -8   0 -15   -2.02   32.34
  -8   0 -15  -28.88   73.74
 -12   0 -1038252.33  448.11
 -12   0 -1037443.46  459.12
  12   0  1037650.29  385.09
 -12  -3  11 3252.09  140.56
  12   3 -11 3470.81  148.80
 -12   3  11 3531.44  133.10
  12  -3 -11 3365.17  255.21
  12  -3 -11 3372.50  124.76
  17   0 -12  -17.57   92.10
 -17   0  12    0.61   31.62
  -3   4  10 2472.47  123.64
   3  -4 -10 2416.83  184.55
   3  -4 -10 2534.95  134.78
  -3   4  10 2529.35  120.94
  -3  -4  10 2400.98  133.67
  -3  -4  10 2330.91  129.91
  -7   0 -16   48.15   76.32
  -7   0 -16   -0.73   52.58
   7   0  16   -1.36   51.75
 -12  -3  -1 2244.48  133.16
  12   3   1 2209.06  154.16
 -12   3  -1 2365.50  140.23
 -12   3  -1 2422.56  104.17
  12  -3   1 2377.86  492.32
  -8  -4   3 3188.13  137.09
  -8  -4   3 2991.17  293.26
   8   4  -3 3218.51  126.87
   8  -4  -3 3295.70  153.19
  -8   4   3 3235.53  267.93
  -8   4   3 3223.52  139.92
 -11  -1  20  163.73   56.48
 -11   1  20  179.45   52.12
 -11   1  20  252.64   54.83
  11   1 -20  161.79   76.60
  11  -1 -20    6.11  119.38
  -8  -4   4 4051.24  155.10
  -8  -4   4 3998.82  347.21
   8   4  -4 4271.19  150.73
  -8   4   4 4539.96  232.84
   8  -4  -4 4413.97  174.92
  -8   4   4 4489.99  159.36
   2  -4 -1058674.70  614.66
  -2  -4  1059023.24  529.78
  -2  -4  1058031.86  564.87
 -17   1   9  423.74   79.42
 -17   1   9  369.06   50.20
 -17  -1   9  291.82   44.83
 -13  -3   412401.86  252.65
 -13  -3   412117.62  245.69
 -13   3   412245.30  264.61
 -13   3   411740.62  382.55
  13  -3  -412071.55  314.53
  -4  -3 -13 1239.33  115.45
  -4   3 -13 1188.09  189.83
   4   3  13 1185.68  129.29
   4  -3  13 1208.77   84.40
   4  -3  13 1053.31  119.89
  -4   3 -13 1093.95  104.52
  -4  -3 -13 1108.42  104.89
   1  -4   9 6584.30  167.04
   1   4   9 6605.83  207.59
  -1  -4  -9 7032.00  215.30
   1  -4   9 6928.59  217.32
   1   4   9 6914.22  164.15
  -1   4  -9 6513.12  184.74
 -13  -3   7 1569.45  145.40
 -13  -3   7 1729.88  270.65
  13   3  -7 1767.79   94.67
 -13   3   7 1894.09  277.15
  13  -3  -7 2530.05  134.26
 -13   3   7 1959.07  102.10
  17  -1  -5  242.65   72.91
 -17   1   5  152.18   53.03
 -17  -1   5  163.59   34.36
  -9   0 -14    8.60   71.00
   9   0  14   12.64   46.28
  -9   0 -14  -10.32   52.60
  -8  -4   2 1167.19  264.16
   8   4  -2 1262.20   98.90
  -8  -4   2 1211.76  105.43
  -8   4   2 1176.02  102.08
  -8   4   2 1156.46  211.37
   8  -4  -2 1156.05  113.64
  17   0  -2  130.35   73.85
 -17   0   2  351.74   71.25
  15   0 -17 7451.87  308.06
 -15   0  17 7205.92  169.60
  13   2   5 1553.78  120.71
  13  -2   5 1493.57  360.55
 -13  -2  -5 1717.20  129.56
 -12  -2  17 1116.70   95.94
  12   2 -17 1216.65  131.98
 -11  -3  13   43.52   58.34
  11   3 -13   37.29   61.89
  11  -3 -13   94.72  182.25
 -11   3  13  228.26   69.78
  11  -3 -13  209.63   57.80
   1   3  1549186.80  384.75
  -1  -3 -1547961.69  586.73
  -1  -3 -1549740.83  520.78
  -1   3 -1548338.26  472.79
  -1   3 -1548665.34  562.12
   1  -3  1549220.59  473.91
   1  -3  1547299.50  477.01
  -7   3  16  380.91   77.81
   7  -3 -16  389.07   70.89
   7  -3 -16  147.86  118.32
   7   3 -16  275.14   68.51
  -4   4  10  896.34   86.62
   4  -4 -10  787.65  128.69
   4  -4 -10 1219.06  128.87
  -4  -4  10  911.33   87.89
  -4  -4  10  961.31  107.85
 -15  -1  16 4680.32  262.83
 -15   1  16 4445.54  135.93
 -15  -1  16 4026.56  275.21
  15   1 -16 4186.26  190.61
  12   2   7  107.57   72.57
 -12  -2  -7   34.18   74.20
   8   4  -5 2072.39  116.26
  -8  -4   5 1714.10  292.92
  -8  -4   5 1982.36  339.90
  -8   4   5 1773.83  285.34
   8  -4  -5 2178.85  140.86
  -8   4   5 2068.38  111.63
  -9  -2  19 5931.48  338.87
  -9   2  19 6014.81  147.88
   9   2 -19 6496.28  253.98
   9  -2 -19 6233.37  319.10
  -6  -4   9 2664.11  129.38
   6  -4  -9 2711.28  147.58
  -6  -4   9 2642.57  130.07
   6   4  -9 2992.12  151.54
  -6   4   9 2954.69  132.37
   6  -4   4 3715.10  150.14
   6   4   4 3777.92  179.89
  -6  -4  -4 4056.86  171.92
   6   4   4 4058.10  125.06
  -6   4  -4 3998.25  145.42
  -6   4  -4 4001.42  137.28
  -7  -4  -2 3799.90  166.54
  -7   4  -2 3678.63  147.43
   7   4   2 3857.68  186.53
  -7   4  -2 3866.11  140.59
   7   4   2 3788.94  124.31
  -3   2 -17 3478.94  120.49
  -3   2 -17 3884.72  175.00
  -3  -2 -17 3924.35  202.86
  -3  -2 -17 3728.53  157.95
   3  -2  17 3747.62  151.25
   3  -2  17 3616.81  141.14
   3   2  17 3863.61  167.45
  -6   0  22 4350.90  147.65
   6   0 -22 4687.52  253.42
  -6   0  22 4528.01  207.94
  -4  -1 -18  429.23   81.65
   4  -1  18  544.83   99.38
  -4  -1 -18  570.62  116.30
  -4   1 -18  490.96  107.22
   4   1  18  503.72   88.43
   4  -1  18  385.71   76.19
  15   2 -12   73.66   46.47
  15  -2 -12  -34.91  127.92
 -15  -2  12  298.92   70.23
 -15   2  12  177.60   63.28
  -1   4  10 2074.15  136.11
  -1   4  10 2261.32  116.29
   1  -4 -10 2427.06  141.84
   1   4 -10 2220.87  125.93
  -1  -4  10 2244.74  138.40
  -1  -4  10 2157.62  117.53
   6   0  17    0.05   50.42
  -6   0 -17   26.27   17.49
  -6   0 -17 -106.79   71.73
 -13  -3   3 2570.08  316.87
 -13  -3   3 2525.37  128.36
 -13   3   3 2683.92  112.77
  13  -3  -3 2384.89  195.72
 -13   3   3 2471.51  135.18
 -16   1  14 1516.45  120.10
 -16  -1  14 1601.25   97.04
 -16  -1  14 1529.90  222.18
  16  -1 -14 2039.97  257.56
  -1   2  1922721.12  246.99
   1   2 -1921819.57  353.71
   1   2 -1921497.12  308.69
   1  -2 -1922132.50  301.91
  -1  -2  1921965.53  319.03
   1  -2 -1922242.84  447.26
  -1   2  1922247.44  331.88
   9   1 -21   52.14   79.24
  -9   1  21   65.66   27.31
   9  -1 -21   54.86  113.08
  -9   1  21   17.48   41.19
  -9  -1  21   29.73   30.09
  -9  -1  21  144.03   68.53
  -8   3  -9 1022.07  116.75
   8  -3   9 1085.33  128.23
  -8   3  -9 1021.09  107.16
   5   0 -22  202.92   96.81
  -5   0  22   58.94   31.44
  -5   0  22    1.23   51.31
  -7  -4   8 3327.36  141.99
   7   4  -8 3335.31  157.62
  -7  -4   8 3134.36  138.99
   7  -4  -8 3194.77  149.59
   7  -4  -8 3121.44  232.04
 -13   2  16   84.37   50.81
 -13  -2  16  136.24   55.43
  13   2 -16   76.92   73.54
 -13  -3   8 1431.80  120.43
  13   3  -8 1358.44   93.14
 -13   3   8 1623.02  308.62
  13  -3  -8 1580.25  118.07
 -13   3   8 1494.09  132.41
 -17  -1  10  233.79   61.14
 -17   1  10  323.48   58.80
 -17   1  10  418.75   64.65
  16   0   2 4886.04  194.88
 -16   0  -2 4987.20  164.88
   8   4  -1 2008.82  184.30
  -8  -4   1 2403.52  135.72
  -8  -4   1 2150.81  210.95
  -8   4   1 2298.78  116.56
   8  -4  -1 2343.07  155.83
  -8   4   1 2191.73  135.06
  -7   0  22   33.82   24.34
   7   0 -22  168.36  106.16
  -7   0  22  142.57   56.44
 -11  -3  -4 1085.03  198.65
  11   3   4 1195.40  131.52
 -11   3  -4 1187.98   73.74
 -11   3  -4 1150.92  106.94
  11   2 -18 2808.45  468.36
 -11   2  18 2200.96   99.83
 -11  -2  18 2411.60  121.97
 -10   3  -6 1065.64  190.71
 -10   3  -6 1488.20  259.29
  10   3   6 1425.96  133.03
 -10  -3  -6 1427.17  123.65
  10  -3   6 1509.81  129.50
 -11  -1 -11  245.02   91.28
 -11  -1 -11  292.55   82.33
  11   1  11  324.79   79.91
  11  -1  11  321.02   51.46
 -11   1 -11  270.56   76.84
  11  -1  11  189.00  116.93
 -17   1   4 1707.05  111.80
  17  -1  -4 1748.61  131.07
 -17  -1   4 1574.44  217.09
  -2   1  21  448.37   95.22
  -2   1  21  354.12   45.54
   2   1 -21  390.50  119.73
   2  -1 -21  355.78  141.65
  -8  -4   6 1408.28  110.08
  -8  -4   6 1206.55  207.53
   8   4  -6 1512.62  102.47
   8  -4  -6 1367.86  293.13
   8  -4  -6 1595.20  181.36
  -8   4   6 1377.38  178.20
   1  -3 -16 3766.63  214.78
   1  -3 -16 3867.56  154.75
  -1   3  16 3751.89  152.04
  -1   3  16 3684.91  105.98
   1   3 -16 3830.34  147.75
  -1  -3  16 3345.70  150.37
   1   3 -16 3749.09  178.87
  -1  -3  16 3815.87  168.74
 -10   0 -13  -11.42   57.98
  10   0  13    6.71   45.46
 -10   0 -13   67.83   72.03
 -14   1  -657399.13  557.76
 -14  -1  -657362.59  616.70
  14  -1   659163.69  659.90
  14   1   657967.04  529.40
 -14  -1  -659536.58  513.49
  -5   4  10 1233.49   94.10
   5  -4 -10 1246.48  151.14
   5  -4 -10 1372.11  112.60
   5   4 -10 1295.02  109.54
  -5  -4  10 1289.84  105.34
  -5  -4  10 1344.91   99.28
  -4   4  -710882.31  204.00
  -4   4  -710562.38  397.24
   4   4   710822.21  191.38
   4  -4   710616.66  244.88
   4   4   710986.27  286.68
  -3  -3 -1413746.25  295.36
   3   3  1413493.12  289.38
  -3  -3 -1413611.02  272.28
   3  -3  1413187.62  234.19
   3  -3  1413310.40  271.08
  -3   3 -1413027.59  356.36
  -3   3 -1413096.29  237.39
  -3   4  -820943.22  278.80
   3   4   821606.57  272.34
   3   4   820262.71  353.91
   3  -4   820780.94  269.76
  -3   4  -820501.87  343.81
   3  -4   820972.73  342.33
  -3  -4  -821092.26  340.19
  14  -2   3 8048.12  243.51
  14   2   3 7761.76  228.61
 -14  -2  -3 7697.72  220.95
 -14   2  -3 7887.00  221.99
  -4   0  22 3479.32  156.15
  -4   0  22 3308.99  142.45
   4   0 -22 3680.54  221.36
  16   1   1  355.57   78.96
  16  -1   1  275.80   85.05
 -16  -1  -1  267.63   30.84
 -16   1  -1  208.75   61.20
  13   1   8  182.15   58.51
 -13  -1  -8  229.56   41.60
 -13   1  -8  135.64   68.98
 -13  -1  -8  248.23   70.44
 -13  -3   2 6434.33  267.60
  13   3  -2 6630.68  247.92
  13  -3  -2 6811.83  209.90
 -13   3   2 6477.03  190.04
 -13   3   2 6691.53  157.36
  15   2   0  354.09   95.16
 -15   2   0   67.55   70.86
 -15  -2   0  149.28   92.61
  15  -2   0  165.29  119.04
 -17   0  13   23.55   33.50
  17   0 -13  113.96   96.50
   8   0 -22   75.27  101.95
  -8   0  22   13.31   34.94
  -8   0  22  206.12   71.54
   0   4  10 2917.59  116.45
   0   4  10 3060.68  152.96
   0  -4 -10 2860.94  339.50
   0   4 -10 2952.70  149.51
   0  -4  10 3034.38  131.54
   0  -4  10 2968.00  135.41
  11   0 -2148339.70  656.83
 -11   0  2148822.19  434.45
 -11   0  2148782.02  431.44
  -5   4  -6 6944.45  185.84
   5  -4   6 6720.17  217.68
  -5   4  -6 6630.36  171.00
   5   4   6 6886.33  159.28
   5   4   6 6500.78  236.55
   8   4   0  311.74  122.27
  -8  -4   0  343.98   89.22
   8   4   0  283.66   66.91
   8  -4   0  387.38   97.48
  -8   4   0  399.62   73.32
  -8   4   0  390.46   79.29
  11   2   937323.54  450.64
  11  -2   936991.32  492.94
 -13  -3   9   63.16   58.62
  13   3  -9   56.84   46.92
  13  -3  -9  184.71   54.99
 -13   3   9   18.03   33.03
 -14   0  -7   75.76   59.05
 -14   0  -7  177.48   85.71
  14   0   7   94.94   55.83
  -5   0 -18  -33.41   72.69
   5   0  18  -25.07   52.72
  -5   0 -18   -5.81   45.46
  17  -1 -1137787.46  670.39
 -17   1  1135354.44  317.17
 -17  -1  1134135.22  465.38
   7  -2  14   26.43   24.51
  -7  -2 -14  174.74   97.30
   7  -2  14   14.44   43.64
  -7   2 -14  -18.71   71.57
  -7  -2 -14   83.14   65.43
   7   2  14    9.48   64.05
 -12  -3  12 2714.72  133.15
  12   3 -12 2562.19  128.36
  12  -3 -12 2449.67  124.12
  12  -3 -12 2691.38  241.20
 -12   3  12 2648.85  114.41
  -8   3  16  314.83   65.52
   1  -1  20 6834.83  180.62
  -1   1 -20 7079.79  241.03
  -1  -1 -20 6831.97  239.01
  -1  -1 -20 6942.46  176.49
   1   1  20 6903.85  186.42
  12   3   211880.96  298.55
 -12  -3  -212058.13  268.15
 -12   3  -212064.38  247.95
  12  -3   212247.80  273.79
 -12   3  -212523.88  208.82
  17   0  -1 4336.22  188.77
 -17   0   1 4384.85  155.40
  -2  -4  -9   98.55   67.28
   2  -4   9   71.26   62.65
   2  -4   9  211.04   55.61
   2   4   9  132.65   67.90
   2   4   9   92.00   40.92
  -2   4  -9  101.63   60.32
  -2   0 -20 3004.38  122.37
   2   0  20 2979.61  197.96
  15  -1   4 1150.55  116.15
  15   1   4 1456.31  106.84
 -15  -1  -4 1269.60  265.95
 -15   1  -4 1233.00  111.76
 -15  -1  -4 1381.31   95.56
   8   4  -7 8724.54  212.51
  -8  -4   7 8877.34  208.72
  -8  -4   7 8699.83  216.87
  -8   4   7 9194.88  208.36
   8  -4  -7 8759.69  347.10
   8  -4  -7 8703.26  219.28
  -5   2  20  588.81   74.86
  -5   2  20  591.94   60.01
   5  -2 -20  506.62  157.71
   5   2 -20  465.44   73.98
   5   2 -20  561.12   90.02
 -15   0  -5 6835.07  192.66
 -17  -1   3  917.13  158.64
  17  -1  -3 1053.08  113.65
 -17   1   3  877.26   77.81
 -13   1  1913154.59  218.10
 -13  -1  1913157.02  231.26
 -13  -1  1913590.91  242.84
  13  -1 -1913948.02  426.39
  13   1 -1912591.54  308.37
  -6   2  20  129.47   47.90
  -6   2  20  109.30   46.06
   6  -2 -20   98.70  112.29
   6   2 -20  104.27   69.94
   6   2 -20   46.28   59.46
   8   2  1311093.67  286.66
   8  -2  1311340.31  197.49
  -8  -2 -1311253.21  272.87
  -8  -2 -1311063.71  241.25
  -8   2 -1311197.76  266.90
   8  -2  1311118.60  272.49
   7   4   3 7596.23  166.72
  -7   4  -3 7678.93  187.64
  -7  -4  -3 7764.92  212.32
   7   4   3 7402.01  244.97
  -7   4  -3 7657.35  197.56
   9   3   8   28.63   71.20
   9  -3   8  -21.66   77.11
  -9   3  -8    6.81   64.00
  -9   3  -8  -16.85   36.72
 -16  -2   7 1665.78  252.14
  16  -2  -7 1997.69  121.13
 -16   2   7 1794.33  314.89
 -16   2   7 1567.82  238.94
 -14   2  15  571.86   70.72
  14   2 -15  545.86  103.65
 -14  -2  15  631.58  101.41
  -6  -2 -15  837.54  108.38
  -6  -2 -15  837.82  105.34
  -6   2 -15  975.39  186.59
   6  -2  15  947.24   76.58
   6  -2  15  472.78   91.69
 -16  -2   6 1805.59  306.41
 -16  -2   6 1917.01  107.17
 -16   2   6 1876.87  100.18
  16  -2  -6 2144.57  134.07
 -16   2   6 1934.37  371.33
 -14   1  18 3952.92  132.70
  14  -1 -18 4278.18  266.11
  14   1 -18 3718.46  192.41
 -14  -1  18 3926.61  138.20
 -14  -1  18 4002.74  317.27
  -7   4   9 3486.55  133.75
   7   4  -9 3505.49  155.32
   7  -4  -9 3138.34  229.10
  -7  -4   9 3436.74  131.72
   7  -4  -9 3187.11  153.79
  -7  -4   9 3379.80  152.14
 -16  -2   8  251.91   51.49
  16   2  -8  215.60   49.26
 -16   2   8  120.83   75.15
  16  -2  -8  214.64   51.61
 -16   2   8  121.61   35.43
  -4   2  20   86.31   51.56
  -4   2  20   55.01   41.35
   4  -2 -20  125.50  114.75
   4   2 -20   19.39   66.00
   4   2 -20   59.88   61.67
 -15  -2  13 5325.82  166.10
  15  -2 -13 5691.48  350.01
 -15   2  13 5093.60  283.60
  15   2 -13 5339.60  177.08
  -3   0  22    7.96   15.61
   3   0 -22  -43.40   87.61
  -3   0  22   48.09   50.92
 -16   0  16 1483.79   94.48
  16   0 -16 1207.96  171.46
 -10   2  19  751.36   76.83
 -10  -2  19 1017.94  122.28
 -10   1  21 1861.41  281.65
  10  -1 -21 2757.47  248.26
 -10  -1  21 2333.31  118.70
 -10  -1  21 2275.24  174.52
  10   1 -21 2488.67  186.93
 -10   1  21 2147.47   99.35
 -13   0  -923649.13  338.87
  13   0   923403.40  289.63
 -16  -2   5 2020.34  244.77
 -16  -2   5 2496.27  122.90
 -16   2   5 2239.33  263.78
  16  -2  -5 2417.27  128.00
 -16   2   5 2381.50   91.04
  -6   4  10  865.42  134.17
   6  -4 -10  950.59  101.81
   6   4 -10  977.63  101.99
  -6  -4  10  940.94   97.19
  -6  -4  10  957.72   84.19
   6  -4   548402.35  529.57
  -6   4  -547767.91  596.12
  -6   4  -548899.64  464.44
   6   4   549133.89  396.04
  -6  -4  -547870.08  501.37
   6   4   548636.25  576.11
  -3   1 -19 6215.78  212.53
  -3  -1 -19 5884.49  174.14
   3  -1  19 6173.71  194.73
  -3  -1 -19 6189.21  237.08
   3  -1  19 5883.68  166.10
  11   0  12   24.66   46.18
 -11   0 -12  -34.23   63.06
 -11   0 -12  -62.04   56.54
  -7   2  20 6388.43  146.65
   7  -2 -20 6978.40  296.53
  -7   2  20 6684.86  160.58
   7   2 -20 7123.15  216.39
   7   2 -20 6873.59  209.07
  -7  -2  20 6944.11  187.29
  13   3  -1 1485.16  142.04
 -13  -3   1 1551.43  131.57
 -13   3   1 1477.99  168.81
 -13   3   1 1387.61  244.04
  13  -3  -1 1525.13  130.96
   2   2  18 1078.74  114.87
  -2   2 -18  945.40  128.16
  -2   2 -18 1093.30  118.04
  -2  -2 -18  962.24  147.60
  -2  -2 -18  994.02   93.29
   2  -2  18  977.77   99.36
   2  -2  18 1027.90   94.58
  -3   4  11 1983.71  217.59
   3  -4 -11 2012.36  122.86
  -3   4  11 1792.51  154.99
   3  -4 -11 1939.77  153.18
  -3  -4  11 2102.35  114.58
  -3  -4  11 1969.14  116.05
   3   4 -11 1980.90  408.17
   8   4   1  390.98   78.31
  -8  -4  -1  589.36   98.76
   8   4   1  586.55  111.81
  -8   4  -1  518.97   82.95
  -8   4  -1  491.05   75.83
   8  -4   1  459.84   80.96
   0   2 -19 4504.88  152.38
   0   2 -19 4636.67  185.82
   0  -2 -19 4821.73  249.74
   0  -2 -19 4684.50  156.81
   0  -2  19 4494.02  165.54
   0   2  19 4538.64  163.84
   9   0 -22  -27.66  100.93
  -9   0  22   58.21   50.00
  -9   0  22  -79.69   43.06
   9   2  12 3627.74  163.72
   9  -2  12 3544.61  177.60
  -9   2 -12 3524.41  158.05
  -9  -2 -12 3456.23  160.01
  -9  -2 -12 3198.38  134.96
   0  -3 -1618200.88  291.57
   0   3  1617940.64  303.52
   0   3  1618547.97  223.06
   0  -3 -1617980.06  386.11
   0  -3  1617848.44  276.85
   0   3 -1618307.12  290.26
   0  -3  1617899.84  281.07
   0   3 -1617679.86  282.60
 -14   0  19 -110.43   65.31
  14   0 -19  -56.16  114.66
 -14   0  19  -64.36   41.21
 -13  -3  10 3197.37  347.53
  13   3 -10 3384.16  135.96
  13  -3 -10 3382.51  137.03
  13  -3 -10 3778.75  270.78
 -13   3  10 3515.09  124.42
 -10   3  15 1082.43   86.33
  10  -3 -15 1468.51  213.43
  10   3 -15 1096.50  125.10
 -10  -3  15 1141.33  104.50
 -16   2   928129.80  312.64
 -16   2   927276.25  390.38
  16  -2  -927427.46  337.38
 -16  -2   926701.18  409.76
  16   2  -927576.81  330.56
   2   3  1528011.57  389.86
  -2  -3 -1527941.81  430.86
  -2  -3 -1528482.04  376.55
  -2   3 -1528550.21  368.84
  -2   3 -1528313.30  349.59
   2  -3  1527749.91  374.63
   2  -3  1528604.17  338.24
  -1  -1  21 2898.61  138.03
   1  -1 -21 2742.84  189.33
   1   1 -21 2800.45  123.53
   1   1 -21 2767.01  180.55
  -1   1  21 2847.78  137.95
  12   1 -2029539.32  463.47
  12  -1 -2029681.46  548.44
 -12  -1  2029257.03  355.88
   2  -4 -11 8063.42  258.98
  -2   4  11 8207.58  204.47
   2  -4 -11 8801.80  228.45
  -2   4  11 8444.03  189.94
  -2  -4  11 8325.87  210.16
   2   4 -11 8153.75  212.29
  -2  -4  11 8139.92  193.75
  -5  -2 -16 2475.52  145.34
  -5   2 -16 2523.26  147.71
   5  -2  16 2529.07  136.60
   5  -2  16 2474.97  113.30
  -5  -2 -16 2621.71  145.68
 -16   1  15   94.92   49.02
 -16  -1  15  121.13   43.15
  16  -1 -15  -43.11  130.37
 -16  -1  15  136.64   48.37
   4  -4 -11 3438.94  150.73
   4  -4 -11 3549.82  222.09
  -4   4  11 3308.68  130.85
  -4  -4  11 3091.39  135.26
  -4  -4  11 3191.42  137.73
  11   3 -14 4586.82  172.66
 -11  -3  14 4530.76  169.46
   8   1  15 3776.61  193.62
   8  -1  15 3645.52  193.73
  -8  -1 -15 3308.05  255.68
  -8  -1 -15 3680.16  170.06
   8  -1  15 3592.46  130.11
   5  -3 -17 1454.67  147.18
  -5   3  17 1748.24   95.40
  -5   3  17 1711.91  100.26
   5  -3 -17 1696.20  103.98
  -5  -3  17 1601.05  332.29
   5   3 -17 1730.12  124.02
  12   1  10 5067.43  169.36
 -12  -1 -10 5151.19  173.90
 -12   1 -10 4818.73  269.97
  12  -1  10 5405.96  215.19
  -4   3  17 2849.34  111.87
  -4   3  17 2706.91  131.51
   4  -3 -17 2926.27  123.50
   4  -3 -17 2667.79  217.82
   4   3 -17 2850.14  150.13
  -4  -3  17 2942.07  320.81
   1   4  10 6879.33  342.55
  -1  -4 -10 7416.77  215.17
   1   4  10 7091.69  268.66
   1  -4  10 6995.11  173.68
   1  -4  10 7281.39  211.13
  -1   4 -10 7047.56  316.41
  17  -1 -12 7979.29  358.21
 -17   1  12 7230.34  241.52
 -17  -1  12 7369.44  169.95
   7   1  16 1570.30  112.86
   7  -1  16 1522.56  102.43
  -7  -1 -16 1518.07  117.98
  -7  -1 -16 1405.22  190.11
   7  -1  16 1532.91  276.99
 -13   0  20  241.38   68.61
 -13   0  20   73.02   57.33
  13   0 -20  229.85  112.78
 -16  -2   4 1243.75  107.10
  16   2  -4 1103.51  111.42
  16  -2  -4 1293.86  114.96
 -16   2   4 1180.26   67.85
 -16   2   4 1203.60  110.27
   8   4  -8  289.87   83.93
  -8  -4   8  148.48   59.47
  -8  -4   8  254.67   70.06
   8  -4  -8   -4.32  110.39
   8  -4  -8   91.25   67.56
  -3   2  20  367.80   51.89
   3  -2 -20  481.85  144.26
  -3   2  20  444.60   75.95
   3   2 -20  264.01  109.01
  -3  -2  20  236.85   61.81
   3   2 -20  266.80   67.53
  -9  -1 -14 6546.24  207.22
  -9   1 -14 6869.43  227.46
   9   1  14 7071.97  208.32
  -9  -1 -14 6675.33  239.35
   9  -1  14 6601.07  227.03
   9  -1  14 6766.08  166.92
 -17   1   2  611.44  105.00
 -17  -1   2  538.61   75.48
  17  -1  -2  519.94   79.73
  15  -1 -17 2500.12  231.84
 -15  -1  17 2594.41  245.56
 -15   1  17 2319.17  101.55
 -15  -1  17 2432.57  108.40
   4   0  19   17.92   55.82
  -4   0 -19   -7.34   74.44
  -4   0 -19  -20.48   44.92
  17   0 -14   21.58   99.05
 -17   0  14   10.01   36.10
   6  -3 -17 7782.98  328.50
  -6   3  17 7878.23  174.91
   6  -3 -17 7872.95  178.00
  -6   3  17 7974.70  177.75
  -6  -3  17 7802.40  204.47
   6   3 -17 7451.80  206.62
  -9  -4   4  172.63   86.98
  -9  -4   4  266.05   77.74
   9   4  -4  354.87   73.69
   9  -4  -4  288.37   70.96
  -9   4   4  308.27   53.74
  -9   4   4  316.16   76.99
 -16   0  -3   35.53   52.12
  16   0   3  -86.45   78.72
  -3   3  1710453.01  268.19
  -3   3  1710522.62  223.21
   3  -3 -1710765.81  345.25
   3  -3 -1710618.13  219.41
  -3  -3  1710644.62  233.81
   3   3 -1710277.64  229.02
 -11  -3  -5 5320.05  184.99
  11   3   5 5591.87  219.26
 -11   3  -5 5281.05  139.72
 -11   3  -5 5468.71  187.33
  13  -2   6  533.59  166.06
 -13  -2  -6  674.14  103.42
  13   2   6  638.00   99.78
   6  -3  12 6040.04  154.95
   6   3  12 5886.77  211.27
  -6   3 -12 5832.98  188.33
  -6   3 -12 5615.49  291.13
  -6  -3 -12 5621.95  195.25
   6  -3  12 5956.16  194.63
  15  -2   1  500.25  117.21
 -15  -2  -1  515.05   95.83
 -15   2  -1  478.39   95.52
  15   2   1  470.97   76.19
  -9  -4   313322.40  264.72
   9   4  -313195.03  235.77
   9  -4  -313062.85  280.37
  -9   4   313298.22  502.82
  -9   4   313703.77  248.57
   1  -4 -11  456.40   76.19
  -1   4  11  482.09  114.97
  -1   4  11  500.60  102.70
  -1  -4  11  620.03   86.41
   1   4 -11  430.65   72.49
  -1  -4  11  491.85   78.67
  15   0 -18   54.42  105.78
 -15   0  18  -74.16   55.76
   8  -2 -20  992.23  175.49
  -8   2  20  692.87   83.04
  -8   2  20  788.80  104.13
   8   2 -20  836.68  111.52
   8   2 -20  759.92   88.79
  -8  -2  20  933.40  113.33
  -6  -1  22 2164.56  127.65
  -6   1  22 2306.17  119.46
  -6   1  22 2132.75   90.81
   6   1 -22 2251.41  148.18
   6   1 -22 2386.81  158.21
 -18   0   8 1427.81  228.87
 -18   0   7   34.29   38.84
   5  -4 -11  125.83   64.49
  -5   4  11  348.32   65.15
   5   4 -11  164.00   65.87
  -5  -4  11  270.43   80.22
  -5  -4  11  217.07   65.83
  -9  -4   5 1383.31  247.57
   9   4  -5 1671.85  111.67
  -9  -4   5 1587.85  104.81
  -9   4   5 1443.96  339.84
  -9   4   5 1635.99  115.31
   9  -4  -5 1586.83  119.91
 -16  -2  10  976.27  116.16
  16   2 -10  994.11   96.32
 -16   2  10 1124.63  155.93
 -16   2  10  963.88  127.58
  -6  -1 -17  913.11  119.49
   6   1  17  958.31   99.20
   6  -1  17  910.45   82.59
   6  -1  17  867.90  109.26
  -6  -1 -17  831.27   96.74
  -7   3 -11 3633.64  125.05
   7  -3  11 3605.91  165.56
  -7   3 -11 3690.76  150.03
  -7  -3 -11 3720.70  181.60
  -5   3 -13  858.81  106.24
  -5   3 -13  982.50  196.44
  -5  -3 -13 1233.12  134.43
   5  -3  13  969.29   90.98
   5   3  13 1198.31  136.66
   5  -3  13 1053.41   82.21
  -9   3  1610938.56  203.26
   9  -3 -1611470.30  399.18
   9   3 -1610562.86  246.91
  -9  -3  1610961.97  240.35
   5   1 -22 3030.82  152.92
   5   1 -22 3440.54  200.26
  -5   1  22 3275.16  136.81
  -5   1  22 3201.95  110.43
  -5  -1  22 3262.55  145.21
  17   0   0  -57.64   66.59
 -17   0   0  -69.62   50.34
 -16  -1  -2 3027.01  265.74
  16  -1   2 3046.20  193.36
  16   1   2 2821.87  121.76
 -16   1  -2 2969.56  142.18
   4   4   8  182.28   48.26
  -4   4  -8  238.46   89.90
  -4   4  -8  110.32   45.55
  -4  -4  -8  191.91   70.80
   4  -4   8  160.72   73.10
   4   4   8  171.43   83.43
  -7   1  22 2391.97   97.30
   7  -1 -22 2796.95  218.75
  -7  -1  22 2577.99  124.39
   7   1 -22 2778.70  191.10
  -7   1  22 2613.93  122.73
   9   4  -211279.76  248.24
  -9  -4   212123.18  258.37
   9  -4  -211759.46  262.99
  -9   4   211479.68  349.72
  -9   4   212132.55  236.56
 -18   0   9  -16.56   46.52
 -18   0   6 8799.38  196.97
  18   0  -6 8895.99  224.27
 -13  -2  17 3048.36  132.10
  13   2 -17 3013.86  168.66
  13  -2 -17 2626.93  211.18
 -13   2  17 3250.44  125.22
  12   2 -18 2406.39  147.53
 -12  -2  18 2517.21  137.16
   7  -4   415626.94  308.20
  -7   4  -415504.95  264.93
  -7   4  -415753.67  265.93
  -7  -4  -416511.53  314.90
   7   4   415571.54  233.18
   7   4   415094.83  323.62
  -2   0  2237323.14  414.47
   2   0 -2237591.31  534.03
  -2   0  2235841.74  329.78
  10  -3   7 1975.00  148.33
  10   3   7 2188.13  151.39
 -10  -3  -7 1987.50  126.11
 -10   3  -7 1993.71   95.43
 -10   3  -7 2219.89  131.42
 -10  -2 -11  833.21   80.81
  10   2  11  934.47  109.86
 -10   2 -11  918.09  114.60
 -10  -2 -11  991.69  120.80
  10  -2  11 1028.64  126.33
 -12   3  13  967.40   87.13
  12  -3 -13 1172.34   94.93
  12   3 -13  892.08  127.47
  12  -3 -13 1062.92  208.29
 -12  -3  13  973.99  100.01
  12  -2   8 7822.05  248.35
 -12  -2  -8 8110.98  232.15
  12   2   8 8384.06  230.40
 -14  -2  -4   62.28   68.89
  14   2   4  180.64   94.87
  14  -2   4  125.29   76.80
 -14   2  -4  222.99   85.23
 -16  -2   3  114.12   72.95
  16   2  -3   52.51   62.63
  16  -2  -3  -23.68   69.04
 -16   2   3  310.98   96.32
 -12  -3  -3 1135.38  112.96
  12   3   3 1078.08  107.29
  12  -3   3 1139.21  103.52
 -12   3  -3  927.10  167.93
 -12   3  -3 1158.68  108.57
 -13  -3   0  590.05   77.13
  13   3   0  697.21  138.39
 -13   3   0  576.44   93.84
  13  -3   0  702.84  127.02
 -13   3   0  600.30   84.36
   5   4   7  617.03   59.72
   5   4   7  643.70  130.50
   5  -4   7  507.04  101.20
  -5   4  -7  565.67   68.72
  -5   4  -7  655.21   86.86
   8   4   2 4329.25  205.98
  -8  -4  -2 4201.10  164.54
   8   4   2 4398.18  131.05
  -8   4  -2 4396.70  152.51
  -8   4  -2 4294.70  275.01
  -3   4  -9  327.22   60.72
  -3   4  -9  292.38   82.66
  -3  -4  -9  324.34   71.71
   3   4   9  389.08   68.55
   3  -4   9  303.71   69.19
   3  -4   9  285.62   57.11
   3   4   9  217.53   73.51
   9   4  -6   93.59   53.57
  -9  -4   6   52.84   61.96
  -9  -4   6  135.62   58.27
  -9   4   6   92.20   37.46
   9  -4  -6   74.67   66.06
   4  -2  17 1387.04  122.16
   4  -2  17 1351.30  141.50
   4   2  17 1335.78  126.94
  -4  -2 -17 1447.98  119.54
  -4  -2 -17 1492.66  148.43
  -4   2 -17 1409.26  136.32
 -10   1 -1314463.27  296.62
 -10  -1 -1314809.28  302.84
 -10  -1 -1314825.73  285.13
  10  -1  1314158.70  321.11
  10  -1  1314896.36  233.28
  10   1  1314601.67  274.07
   7  -4 -10 2298.90  135.54
  -7   4  10 2374.09  119.91
  -7  -4  10 2470.65  145.96
  -7  -4  10 2322.94  126.01
   7   4 -10 2345.32  131.19
  13   3 -11 1451.43  106.35
 -13   3  11 1377.58   90.52
  13  -3 -11 1254.23  206.89
  13  -3 -11 1536.14  102.90
 -13  -3  11 1275.93  104.94
 -12   0  21  -21.08   44.50
  12   0 -21  -59.05  100.61
  -7   3  17  337.24   55.65
   7  -3 -17  313.44  121.39
   7   3 -17  397.24   94.53
  -2   3  17  165.54   44.58
  -2   3  17   97.27   56.86
   2  -3 -17  126.54   98.35
   2  -3 -17    4.40   51.07
   2   3 -17   50.61   45.00
   2   3 -17   91.88   52.35
  -2  -3  17   81.82   53.30
   4   1 -22 1544.06  144.97
  -4   1  22 1547.70   85.39
  -4  -1  22 1587.10  192.79
  -4   1  22 1476.58  101.68
   4   1 -22 1570.55  114.99
 -10   0  22 1754.52  315.84
 -10   0  22 1781.34  113.49
  10   0 -22 1769.94  181.29
   8  -3  10  828.50  115.24
  -8  -3 -10  758.11   91.85
  -8   3 -10  727.87   97.12
  -8   3 -10  476.77   97.95
 -12   0 -11  106.77   90.48
 -12   0 -11   44.46   50.68
  12   0  11   64.64   46.83
  -2   2  20 5406.97  123.57
   2  -2 -20 5088.26  255.93
  -2   2  20 5284.69  173.61
   2   2 -20 5250.77  172.44
  -2  -2  20 5430.73  168.59
   2   2 -20 5191.09  193.33
 -18   0  1011556.86  221.47
 -18   0  1011828.86  180.62
  15  -2 -14 6903.59  338.57
  15   2 -14 7395.01  207.83
 -15   2  14 7589.48  170.04
 -15  -2  14 7200.51  184.19
 -18   0   5   22.40   48.03
  18   0  -5   90.57   56.80
   4   3  1431393.73  424.51
  -4  -3 -1429996.14  409.78
  -4  -3 -1431790.97  416.64
  -4   3 -1432060.60  364.84
   4  -3  1431334.44  342.28
  -4   3 -1430836.98  389.69
   4  -3  1430679.83  413.42
   9   4  -1 1935.44  283.25
  -9  -4   1 2302.20  144.26
  -9   4   1 1982.75  161.96
   9  -4  -1 2180.46  138.80
  -9   4   1 2187.88  125.47
 -17  -1  13 1999.61  300.57
  17  -1 -13 2033.42  218.30
 -17   1  13 1908.80  200.65
  -8  -1  22   15.84   57.26
  -8  -1  22   30.90   49.75
  -8   1  22   -3.12   17.10
   8  -1 -22   87.18  115.53
   8   1 -22   15.38   82.53
  -8   1  22  -21.37   46.21
   0   4  11  800.75  156.86
   0   4  11  950.45  113.42
   0  -4 -11 1091.26  107.99
   0  -4  11  963.40   84.83
   0  -4  11 1076.99  105.17
   0   4 -11  911.67   99.22
  -8  -4   9  155.93   59.59
  -8  -4   9  137.85   62.75
   8   4  -9   66.50   61.10
   8  -4  -9   98.39  110.77
   8  -4  -9  240.08   91.25
  11  -1 -21 6222.83  309.29
 -11   1  21 6234.53  156.65
 -11  -1  21 6326.80  218.21
  11   1 -21 5995.89  237.60
 -11   1  21 6041.02  149.18
 -11  -1  21 6254.57  181.14
  14  -1   7  133.81  111.69
 -14  -1  -7  337.20   68.26
 -14  -1  -7  338.56   47.49
 -14   1  -7  354.11   71.56
  14   1   7  302.76   62.53
 -16  -2  11 7580.78  190.70
  16  -2 -11 7874.30  359.60
  16   2 -11 7322.14  190.24
 -16   2  11 7571.05  162.97
  -5   1 -18   97.56   78.48
  -5  -1 -18  117.07   81.48
  -5  -1 -18  114.23   64.95
   5  -1  18   70.05   65.88
   5   1  18   89.58   60.84
   5  -1  18   64.29   46.69
   6  -4 -11  509.94   89.05
  -6   4  11  645.15   78.33
   6  -4 -11  554.66  125.29
  -6  -4  11  705.56   94.50
  -6  -4  11  637.06   86.05
   6   4 -11  641.31   96.42
   6   4   6 4298.39  194.10
   6  -4   6 4380.91  174.02
  -6  -4  -6 3700.00  578.03
  -6   4  -6 4240.76  148.18
  -6   4  -6 3689.84  333.28
   1   0  21 6788.69  185.85
 -14   2  16 2331.62  102.95
  14   2 -16 2338.20  154.14
 -14  -2  16 2423.73  121.19
 -11  -2  19 1327.72  105.97
 -11   2  19 1257.85   84.10
   2   4  10  469.25   61.87
  -2  -4 -10  342.17   71.91
   2   4  10  209.96   69.98
   2  -4  10  365.18   78.42
   2  -4  10  429.33   86.34
  -2   4 -10  365.16   78.36
   9   4  -7  -14.16   49.55
  -9  -4   7  -34.69   46.66
  -9  -4   7   34.83   57.08
   9  -4  -7  163.90  122.29
   9  -4  -7   42.09   60.12
  -9   4   7   57.90   55.18
  17  -1  -1  217.63   77.81
 -17   1   1  141.92   56.89
 -17  -1   1   98.52   59.08
   1   3  16 7109.90  272.96
  -1  -3 -16 7278.92  194.93
  -1  -3 -16 7091.14  251.18
  -1   3 -16 7233.48  204.23
   1  -3  16 6960.67  254.95
   1  -3  16 6933.35  261.63
  -1   3 -16 7422.99  213.90
  -2  -1 -20 1532.01  104.30
  -2   1 -20 1565.88  140.16
   2  -1  20 1648.66  108.01
  -2  -1 -20 1534.67  151.72
  -9   2  20    7.00   39.48
   9  -2 -20  292.45  176.39
  -9  -2  20   24.28   28.42
   9   2 -20  -70.06   69.25
  15   1   5 2879.94  135.56
  15  -1   5 2991.04  192.31
 -15  -1  -5 2881.83  151.89
 -15  -1  -5 2796.84  115.46
 -15   1  -5 2778.23  140.23
   0  -1  21   33.35   55.40
   0   1 -21  -36.35   42.88
   0   1 -21   18.61   76.58
   0  -1 -21  -76.09   91.66
   0   1  21    0.49   56.88
 -14  -3   6 2723.26  412.93
  14   3  -6 3176.41  115.23
 -14  -3   6 3313.78  414.65
  14  -3  -6 3366.22  149.70
 -14   3   6 3393.29  127.27
 -14   3   6 3025.98  259.87
 -16  -2   2  493.41   91.08
  16   2  -2  520.38   99.68
  16  -2  -2  621.09  117.80
 -16   2   2  626.66   95.58
   1  -2  19 1401.56  110.02
  -1   2 -19 1323.39   91.82
  -1  -2 -19 1352.80  112.67
   1   2  19 1355.84  114.29
  -1  -2 -19 1527.71  152.00
 -16   0  17    0.29   38.60
  16   0 -17    1.42  103.54
 -18   0  11   -9.60   30.89
  18   0 -11   39.94   97.95
   8   0  16 2409.65  128.71
  -8   0 -16 2184.69  450.06
  -8   0 -16 2329.60  144.12
 -14  -3   5 4399.10  201.86
 -14  -3   5 4745.16  166.63
  14  -3  -5 4518.81  186.65
 -14   3   5 4552.29  182.34
 -14   3   5 4606.37  164.71
 -18   0   4 2492.84  117.12
  18   0  -4 2818.29  145.14
 -15   0  -6  -30.00   55.58
 -14  -3   7 6578.58  183.97
 -14  -3   7 6584.22  298.00
  14   3  -7 6710.36  168.67
 -14   3   7 6959.92  263.50
 -14   3   7 6811.29  304.28
  14  -3  -7 6736.85  198.76
   3   1 -22 5158.35  174.86
  -3   1  22 5297.00  172.08
   3  -1 -22 5584.58  280.98
  -3   1  22 5136.66  127.66
   3   1 -22 5341.59  234.85
   9   4   0 2437.40  303.50
  -9  -4   0 2906.65  154.70
   9   4   0 2686.30  184.79
  -9   4   0 2669.72  126.33
  -9   4   0 2852.67  126.35
   9  -4   0 2773.91  150.85
 -16  -1  16 2012.47  107.88
 -16   1  16 1923.20  308.92
 -16  -1  16 1749.57  307.21
  -3   0 -20  -23.69   38.69
   3   0  20   28.65   34.28
  -3   0 -20   13.48   79.36
 -13   1  -9  800.50  101.81
 -13  -1  -9  731.97   88.38
  13   1   9  603.59   91.36
 -14   0  -8  243.54   85.80
  14   0   8  240.03   54.76
 -14   0  -8  164.90   68.47
 -17   0  15 1859.82   90.35
  -9   0 -15 1619.98  129.77
  -9   0 -15 1601.03  346.17
   9   0  15 1597.53  110.82
 -11  -1 -12  621.60   91.25
  11  -1  12  607.78  116.44
  11  -1  12  636.28   63.02
  11   1  12  728.20   91.26
 -11  -1 -12  583.66  120.05
 -11   1 -12  682.25   92.58
  -7   0 -17 1342.27  135.43
  -7   0 -17 1308.56  284.70
   7   0  17 1322.45  100.05
   3  -4 -12 2928.32  137.45
   3  -4 -12 2341.61  166.19
  -3   4  12 2643.71  117.99
  -3   4  12 2483.43  126.31
  -3  -4  12 2766.73  127.15
   3   4 -12 2648.43  151.57
  -3  -4  12 2637.41  127.03
  -9   3  -9  462.90   92.70
   9   3   9  375.77  114.53
   9  -3   9  346.98   79.79
  -8   3  17   36.01   20.42
   8  -3 -17  243.75  124.71
  11   2  10   55.70   68.63
  11  -2  10  -73.19   85.31
 -11   2 -10  -93.06   68.67
 -15   2  -2 3374.59  215.27
  15   2   2 3641.85  178.86
 -15  -2  -2 3711.67  180.46
  15  -2   2 3831.56  184.77
 -14  -3   413864.07  264.58
 -14  -3   414504.25  273.35
  14  -3  -414477.55  289.53
 -14   3   414846.62  229.11
 -14   3   414769.99  285.72
  -1   3  17  309.53   50.22
   1  -3 -17  430.66  134.68
   1  -3 -17  336.04   80.58
  -1   3  17  124.09   58.53
   1   3 -17  291.75   75.23
  -1  -3  17  276.48   79.29
   1   3 -17  326.04   85.70
   4  -4 -12 1043.82  116.73
   4  -4 -12 1107.62  153.13
  -4   4  12  897.05  164.00
  -4  -4  12 1082.30  101.16
  -4  -4  12  930.54   97.07
  13   3   1    0.79   76.23
 -13  -3  -1  108.96   70.72
  13  -3   1  -13.27   72.20
 -13   3  -1   26.17   26.99
 -13   3  -1   53.05   62.05
 -11  -3  15 1207.30  118.21
  11   3 -15 1226.97  117.77
  -3  -3 -15   29.63   68.65
   3   3  15  210.87  105.27
  -3  -3 -15   62.01   57.25
   3  -3  15   66.63   51.83
  -3   3 -15   52.38   42.00
  -3   3 -15  261.32   78.59
   3  -3  15  239.49   69.74
   9   1 -22 2383.96  190.32
  -9   1  22 2596.41  120.62
  -9  -1  22 2452.33  124.04
   9  -1 -22 2876.82  244.93
  -9   1  22 2391.28  247.14
  -9  -1  22 2480.09  203.68
   8   4   3  974.06  135.05
  -8  -4  -3  959.42  122.86
  -8   4  -3 1013.91  130.72
  -8   4  -3 1107.57  206.49
 -14   1  19 2632.43  117.93
  14   1 -19 2508.34  177.57
  14  -1 -19 2579.22  263.49
 -14  -1  19 2171.34  303.51
 -14  -1  19 2305.88  317.69
   1   0 -22  -46.05   95.94
  -1   0  22  103.18   63.67
  -1   0  22    5.00   14.30
 -14  -3   816271.43  280.77
  14   3  -816662.57  261.12
 -14   3   815903.17  466.11
  14  -3  -816974.17  293.70
 -14   3   817240.00  253.94
  -2   4  12  602.11   99.95
   2  -4 -12  622.52  108.69
  -2   4  12  728.99   83.80
   2  -4 -12  533.50  114.35
  -2  -4  12  563.68  126.39
  -2  -4  12  590.81   83.59
   2   4 -12  665.75   97.84
   3   2  18  124.04   64.29
   3  -2  18  207.00   72.69
  -3   2 -18  133.49   70.76
  -3  -2 -18  153.05   65.00
   3  -2  18  141.88   57.23
  -3  -2 -18  280.95  110.47
  17   0   1 7983.70  240.62
 -17   0  -1 8099.98  201.85
   9   4  -8 5834.00  179.23
  -9  -4   8 5650.94  189.84
  -9  -4   8 5604.34  170.90
  -9   4   8 5729.22  173.04
   9  -4  -8 5769.75  189.86
   9  -4  -8 5649.76  306.40
 -13  -3  12 2247.45  127.07
  13  -3 -12 2045.14  110.79
  13  -3 -12 2190.91  253.44
  13   3 -12 2411.06  144.65
 -13   3  12 2378.80  119.52
  -7   4  -5  119.71   60.57
  -7   4  -5   84.93   53.86
  -7  -4  -5   37.38   37.66
   7  -4   5  -23.50   73.32
   7   4   5    4.52   83.39
  13   1 -20 8659.07  276.75
  13  -1 -20 9027.60  361.44
 -13  -1  20 8860.10  209.03
 -13  -1  20 8709.68  426.37
  10  -3 -16 4310.59  285.64
 -10   3  16 4010.37  139.96
 -10  -3  16 4048.82  163.91
  10   3 -16 3939.07  181.65
  16   2 -12  277.09   85.58
 -16   2  12  303.67   50.34
  16  -2 -12  319.98  143.33
 -16  -2  12  183.34   54.82
   1   4  11 1539.58  132.61
  -1  -4 -11 1762.32  137.68
   1   4  11 1417.81  147.39
  -1   4 -11 1580.66  126.18
   1  -4  11 1508.23  105.88
   1  -4  11 1423.27  111.80
   1  -2 -2055882.36  673.24
  -1   2  2054700.63  510.42
   1   2 -2054885.90  554.76
  -1  -2  2056250.47  501.48
   1   2 -2054556.09  478.44
  10   0  14  172.45   70.96
 -10   0 -14  128.44   97.70
 -10   0 -14  131.79   41.61
   6   0 -23  -47.08   91.82
  -6   0  23  -44.54   53.08
  -6   0  23   -2.70   40.79
  -5   4  12 2028.19  196.45
   5  -4 -12 2284.50  140.43
   5  -4 -12 1958.95  201.14
  -5  -4  12 1938.91  128.62
  -5  -4  12 2049.64  107.47
 -11  -3  -6 2072.58  131.42
  11   3   6 2065.50  152.80
 -11   3  -6 1974.72  160.08
  16   0   4  492.76  113.99
 -16   0  -4  535.33   94.22
  -6   0 -1812583.18  297.35
  -6   0 -1812539.59  256.69
   6   0  1812155.88  237.45
  -4   1 -19  225.45   85.30
  -4  -1 -19  177.96   89.13
  -4  -1 -19  229.71   68.18
   4   1  19   34.34   59.23
   4  -1  19  198.69   87.70
   4  -1  19  132.62   55.84
 -14  -3   3 1157.15  107.39
  14  -3  -3 1211.46  114.65
 -14   3   3 1139.47  113.78
 -14   3   3 1047.49  162.43
  -8   4  10   18.86   49.19
   8   4 -10   -6.36   59.70
   8  -4 -10   92.94  113.53
  -8  -4  10   19.61   53.89
   8  -4 -10   71.49   64.36
  -8  -4  10   54.61   61.83
   7  -4 -11  456.80   87.88
  -7   4  11  388.69   98.31
  -7  -4  11  455.06   69.66
  -7  -4  11  500.14   93.06
   7   4 -11  279.65   68.54
 -12   3  14  502.24   85.92
  12   3 -14  625.90  101.07
 -12  -3  14  643.21   92.00
 -17   1  14  307.22   42.26
 -17  -1  14  283.31   45.38
  17  -1 -14  357.10  126.93
  18   0 -12 6849.30  308.60
 -18   0  12 6654.30  146.71
  -7   0  23  293.21   44.13
  -7   0  23  271.57   71.99
   7   0 -23  169.42   99.67
  16   1   322880.50  324.29
  16  -1   323316.04  408.83
 -16   1  -322074.72  336.33
 -16  -1  -320969.64  491.09
 -11   0  22  529.70   90.65
 -11   0  22  376.70   56.06
  11   0 -22  588.03  168.01
  12   3   4 2674.64  180.70
 -12  -3  -4 2219.88  491.60
 -12   3  -4 2629.78  140.55
  12  -3   4 2809.98  180.23
  18   0  -3  -34.84   63.01
 -18   0   3  246.78   78.81
 -15  -1  18 2128.07  114.45
  15  -1 -18 2381.29  261.39
 -15   1  18 2301.07  110.22
 -15  -1  18 2136.78  334.53
  -5   0  23  401.80   99.55
  -5   0  23   99.57   23.53
   5   0 -23  209.44  104.70
 -18   1   8 5486.49  433.17
  18  -1  -7 8527.76  212.75
 -18   1   7 8681.50  284.40
 -14  -3   9  245.09   53.46
 -14   3   9  371.06   65.81
  14   3  -9  347.22   74.48
 -14   3   9  279.62   78.12
  14  -3  -9  374.84   75.81
   9   4   111627.70  299.82
  -9  -4  -112150.81  272.89
  -9   4  -111980.69  245.05
  -9   4  -111361.56  421.30
   9  -4   112162.98  286.10
  -1   4  12  628.42   89.28
   1  -4 -12  849.34  104.75
  -1   4  12  717.66  172.44
  -1  -4  12  786.28   89.60
   1   4 -12  744.81  104.43
  -1  -4  12  759.01   82.92
 -16  -2   1 6027.97  194.74
  16   2  -1 6233.45  219.65
 -16   2   1 5810.54  344.46
  16  -2  -1 6440.06  222.19
  14   0 -20 7856.72  311.87
 -14   0  20 7819.96  180.58
 -13   0 -10  -36.49   62.44
  13   0  10  -13.57   42.84
   4   4   9  168.96  109.91
   4  -4   9  191.66   68.68
   4   4   9  163.97   36.53
  -4   4  -9  100.28   47.56
  -4   4  -9  202.59   45.36
  -4  -4  -9  185.79   73.24
 -15   2  15 5183.16  172.76
  15  -2 -15 5381.91  318.18
  15   2 -15 5118.35  178.65
 -15  -2  15 5260.41  169.07
  -7   2 -1534818.84  442.52
   7  -2  1533995.71  454.73
   7  -2  1535723.72  375.43
   7   2  1535818.39  443.68
  -7  -2 -1535348.48  443.19
  -7  -2 -1534430.43  438.82
 -10   2  20 7804.60  176.43
  10   2 -20 7894.20  236.66
 -10  -2  20 7638.21  219.07
 -17  -1   010165.48  305.27
 -17   1   0 9990.26  312.45
  17  -1   010669.87  272.16
  -5   4  -8  -17.96   41.57
  -5  -4  -8   -0.49   62.88
   5  -4   8   22.92   71.68
   5   4   8   28.28   79.33
  -5   4  -8   46.95   45.37
 -13  -2  -7  470.46  104.91
  13   2   7  390.76   73.75
  -8   2 -14 1734.61  224.82
   8  -2  14 1718.96  192.92
   8   2  14 1686.50  127.32
   8  -2  14 1510.24  318.48
  -8  -2 -14 2045.29  152.70
  -8  -2 -14 1792.93  131.02
 -18   1   9  230.31   41.26
 -18   1   9  140.73   34.06
  18  -1  -6 5513.22  184.27
 -18   1   6 5542.11  177.97
   2  -1 -22 1924.80  207.04
  -2   1  22 1633.22  109.52
  -2   1  22 1519.40  131.10
   2   1 -22 1842.46  168.16
   2   1 -22 1604.54  117.84
  14   2   5  930.46  129.50
 -14   2  -5 1097.61  157.48
 -14  -2  -5  873.82  110.52
  14  -2   5  794.07  205.85
 -15   0  1957831.27  490.47
  -8   0  23   34.42   47.44
   8   0 -23   -0.44   96.10
  -8   0  23    6.44   18.83
  -6   2  21 1551.83  106.44
  -6   2  21 1428.93  120.07
   6  -2 -21 1603.91  195.89
   6   2 -21 1502.72  133.64
  -6  -2  21 1435.58  111.44
   6   2 -21 1494.07  136.09
  -3  -4 -10  229.34   73.46
   3   4  10  281.11   51.50
   3   4  10  203.33   72.54
  -3   4 -10  249.10   59.55
  -3   4 -10  215.06   55.60
   3  -4  10  209.43   62.13
   3  -4  10  357.65   89.53
  10   4  -4 3115.33  134.57
 -10  -4   4 3267.21  152.45
 -10   4   4 2686.92  445.11
  10  -4  -4 2783.06  146.08
 -10   4   4 2999.34  196.26
  -5   2  21  657.54  127.23
  -5   2  21  730.09   90.74
   5  -2 -21  678.73  166.64
   5   2 -21  710.04   97.88
   5   2 -21  834.37  117.65
  -6  -2 -16 7475.44  223.02
  -6  -2 -16 7926.94  225.14
  -6   2 -16 7787.64  230.97
   6  -2  16 8081.95  190.78
   6  -2  16 7512.90  218.79
 -12  -1  21 1948.81  191.57
 -12   1  21 1799.75  269.85
  12   1 -21 2114.04  181.86
  12  -1 -21 2192.14  225.02
   4   0 -23  -12.47  100.40
  -4   0  23    3.22   52.45
  -4   0  23    7.42   25.46
  10   4  -5  407.60   74.26
 -10  -4   5  428.45   85.05
 -10   4   5  399.95   67.34
 -10   4   5  503.70   64.39
  10  -4  -5  514.01  112.83
 -10   3  -8 1248.63  112.87
  10   3   8 1325.28  154.28
 -10  -3  -8 1280.94  108.74
  10  -3   8 1122.91  109.32
 -14  -3   211532.94  356.34
  14   3  -211766.39  305.70
 -14   3   212061.41  317.01
  14  -3  -212212.45  279.78
 -14   3   211980.45  260.37
   9   4  -9   75.31   57.11
  -9  -4   9   61.09   60.15
  -9  -4   9   45.56   57.78
   9  -4  -9   73.03  120.52
   9  -4  -9  -14.94   63.79
   6  -4 -12 2082.98  186.31
   6  -4 -12 2047.79  139.29
  -6   4  12 2089.29  116.02
  -6  -4  12 1948.33  104.89
  -6  -4  12 1882.71  132.04
   6   4 -12 2118.67  128.76
  13   2 -18 3755.63  244.87
 -13  -2  18 3953.69  153.45
  13  -2 -18 4208.76  281.22
 -13   0  21 8311.33  186.50
  13   0 -21 8564.57  317.69
  -5   3  18 9665.47  186.45
  -5   3  18 9592.21  205.49
   5  -3 -18 9748.59  345.39
   5   3 -18 9720.70  241.28
  -5  -3  18 9397.91  223.15
  -9   3  17   78.32   59.54
   9  -3 -17   55.34  122.27
  -9  -3  17  250.35   88.07
  -6   4  -7   17.49   23.87
   6   4   7    5.00   83.25
   6  -4   7  -37.55   70.92
  -6   4  -7  -34.13   46.31
 -10   1  22  461.34   92.56
 -10  -1  22  578.37  144.00
 -10   1  22  554.90   96.13
  10   1 -22  612.87  145.95
  10  -1 -22  548.32  177.11
 -10  -1  22  615.45   87.51
  10   4  -3 5238.44  154.90
 -10  -4   3 5159.79  172.56
 -10   4   3 5383.39  274.87
 -10   4   3 5357.95  168.86
  10  -4  -3 5038.28  185.17
 -12  -1 -11   79.96   58.64
 -12   1 -11   36.88   69.84
  12  -1  11  -11.27   81.53
  12   1  11   54.64   54.20
 -12  -1 -11   15.09   25.27
  -9  -2 -13 3526.08  166.34
   9  -2  13 3464.11  175.31
   9   2  13 3559.94  228.91
  -9  -2 -13 3660.78  155.37
  -9   2 -13 3532.59  324.82
  11   0  13   99.24   49.32
 -11   0 -13  119.13   67.73
 -11   0 -13  125.52   69.70
 -18   1  10  135.48   62.47
 -18   1  10  122.94   41.89
 -18  -1   5 1828.13  246.09
  18  -1  -5 2271.24  144.25
 -18   1   5 1987.87  120.73
   4  -3 -1810323.34  330.97
   4  -3 -1810441.42  214.19
  -4   3  1810048.01  215.31
  -4   3  1810357.80  188.74
  -4  -3  1810413.22  235.36
   4   3 -1810349.38  249.94
   0  -3 -1719514.69  411.38
   0  -3 -1719208.32  306.89
   0   3  1719039.43  321.59
   0  -3  1718598.17  291.05
   0   3 -1718499.12  292.12
   0   3 -1719189.39  307.71
   2   3  16  205.59   95.56
  -2  -3 -16  309.54  111.02
  -2  -3 -16  221.16   64.89
   2  -3  16   57.27   55.93
  -2   3 -16   57.79   53.61
  -2   3 -16   93.56   61.30
   2  -3  16  141.44   56.86
  -7   2  21 1352.91   95.46
   7  -2 -21 1407.33  191.74
  -7   2  21 1422.98   88.67
  -7  -2  21 1517.20  125.66
   7   2 -21 1446.17  132.83
   7   2 -21 1327.84  122.75
  -5   0 -19 7253.82  236.51
   5   0  19 6966.99  197.20
  -5   0 -19 6967.70  195.22
  14  -3 -10 1564.73  122.02
  14  -3 -10 1702.95  265.76
 -14  -3  10 1498.04  119.00
  14   3 -10 1222.13  174.39
 -14   3  10 1490.98   91.71
  10   4  -6 3450.20  168.45
 -10  -4   6 3984.20  158.24
  10  -4  -6 3743.61  189.37
 -10   4   6 3976.42  192.46
 -10   4   6 4004.17  146.74
   6  -3 -18 2280.38  198.32
  -6   3  18 2189.54  107.87
  -6   3  18 2427.21  110.64
   6   3 -18 2189.37  143.25
  -6  -3  18 2324.14  128.94
  -4   2  21   56.04   35.27
  -4   2  21   31.50   49.66
   4  -2 -21  259.19  164.15
  -4  -2  21   77.74   55.94
   4   2 -21   98.68   75.77
   4   2 -21   87.13   46.36
  13   3   2   50.69   83.46
 -13  -3  -2   54.56   65.82
 -13   3  -2    0.89   34.22
  13  -3   2   53.91   70.84
 -13   3  -2   67.21   61.50
   8   4   413772.27  324.68
  -8  -4  -413851.43  282.39
   8  -4   413393.92  292.15
  -8   4  -414145.02  263.36
  -8   4  -414228.00  260.47
   6  -3  13  460.21   97.95
   6   3  13  601.97  125.75
  -6  -3 -13  511.43   94.75
  -6   3 -13  484.28  113.04
  -6   3 -13  429.52   65.88
   6  -3  13  548.85   75.10
  12   2 -19  -35.24   73.69
 -12  -2  19   60.40   57.68
 -12   2  19   38.49   44.49
 -16  -2  13 1465.03  106.58
  16  -2 -13 1422.60  227.91
  16   2 -13 1277.91  352.04
 -16   2  13 1559.90   91.25
   7  -3  12  349.94   99.81
  -7  -3 -12  318.65  100.24
  -7   3 -12  268.64   83.43
  -7   3 -12  308.00   46.27
 -18   0  13  -13.83   34.52
  18   0 -13  -20.68  102.98
  12  -2   9 3169.80  179.94
  12   2   9 2834.20  164.68
   1   1  21  -28.49   55.45
  -1  -1 -21   26.32   92.93
   1  -1  21   -6.48   54.63
  -1   1 -21   33.78   85.97
  10   4  -2 5770.36  302.44
 -10  -4   2 6242.71  189.07
 -10   4   2 5650.51  284.50
 -10   4   2 6223.99  169.70
   0   4  12  924.31  170.16
   0   4  12  812.68  105.94
   0  -4 -12  975.02  107.77
   0  -4  12  867.53   87.25
   0  -4  12  996.31   98.25
   0   4 -12  737.74   98.60
 -17   0  16   -5.89   35.43
  14  -2 -17 1938.10  237.68
 -14  -2  17 2412.94  131.16
  14   2 -17 2064.32  370.92
 -14   2  17 2344.05  105.31
  18   0  -2 9557.69  247.15
 -18   0   210151.97  221.22
 -13  -3  13 5611.74  184.30
  13   3 -13 5646.57  182.33
 -13   3  13 5611.08  175.81
  13  -3 -13 5604.70  334.69
   2   0  21   19.69   54.31
   3  -3 -18 2928.53  130.77
   3  -3 -18 2790.24  195.47
  -3   3  18 2692.29  178.99
  -3   3  18 2924.05  112.12
  -3  -3  18 2658.30  134.85
   3   3 -18 2718.59  143.61
   9   0 -23  223.34  109.84
  -9   0  23  478.51   56.88
  -9   0  23  360.91   67.74
  -2  -4 -11 5193.32  180.43
   2   4  11 5177.99  139.39
   2   4  11 5531.04  203.82
   2  -4  11 5165.42  191.10
  -2   4 -11 5245.74  178.38
   2  -4  11 5069.19  151.99
  -9  -4  -210933.20  259.88
   9   4   211019.38  316.16
  -9   4  -210558.39  330.71
  -9   4  -210734.53  233.73
  -2   2 -19   46.28   21.39
  -2  -2 -19   45.30   53.96
   2  -2  19   59.90   52.13
   2   2  19  116.37   88.94
  -2  -2 -19  154.92   82.64
  -2   2 -19   25.16   65.32
  -5  -3 -14 5224.48  196.91
   5   3  14 5316.42  204.13
  -5   3 -14 5409.04  157.48
   5  -3  14 5249.98  151.92
   5  -3  14 5180.82  183.80
  -5   3 -14 5169.85  184.84
 -15  -2  -3 3084.08  159.87
 -15   2  -3 3166.68  166.63
  15  -2   3 3148.32  178.90
  15   2   3 3141.63  156.12
   5  -2  17  333.76   92.50
[truncated: 2,656,518 more chars]
